# Supplementary material for: Distinct tissue niches direct lung immunopathology via CCL18 and CCL21 in severe COVID-19
Source: Nat Commun. 2023 Feb 11;14:791. doi: 10.1038/s41467-023-36333-2 (PMC9922044; doi:10.1038/s41467-023-36333-2)
Supplement: Supplementary file 10 — Source Data [file 41467_2023_36333_MOESM10_ESM.xlsx]

## Sheet: Fig 1f
disease group	control	control	control	control	control	control	control	acute	acute	acute	acute	acute	acute	acute	acute	chronic	chronic	chronic	chronic	chronic	chronic	chronic	prolonged	prolonged	prolonged	prolonged	prolonged	prolonged	prolonged	prolonged	prolonged	prolonged
donor ID	1	1	1	3	3	2	2	1	1	2	2	2	2	3	3	1	1	1	2	2	3	3	1	1	2	2	3	3	4	4	5	5
FOV	1	2	3	1	2	1	2	1	2	1	2	3	4	1	2	1	2	3	1	2	1	2	1	2	1	2	1	2	1	2	1	2
cell number	1707	2072	1809	568	493	2434	1041	1143	1698	1116	1000	1259	1260	514	802	1322	1050	1452	1055	1205	1358	799	1605	1656	1114	1630	2092	1825	2428	2087	2424	1870

## Sheet: Fig 1g
disease group	control	control	control	control	control	control	control	control	control	control	acute	acute	acute	acute	acute	acute	acute	acute	acute	acute	chronic	chronic	chronic	chronic	chronic	chronic	chronic	chronic	chronic	chronic	prolonged	prolonged	prolonged	prolonged	prolonged	prolonged	prolonged	prolonged	prolonged	prolonged
donor ID	1	1	1		3	3			2	2	1	1		2	2	2	2		3	3	1	1	1		2	2			3	3	1	1	2	2	3	3	4	4	5	5
FOV	1	2	3		1	2			1	2	1	2		1	2	3	4		1	2	1	2	3		1	2			1	2	1	2	1	2	1	2	1	2	1	2
cell number	807	1115	609		225	193			877	389	527	531		421	452	501	547		202	197	485	359	636		473	563			534	256	812	721	541	899	672	539	1143	651	622	593

## Sheet: Fig 2b
disease group	control	control	control	control	control	control	control	acute	acute	acute	acute	acute	acute	acute	acute	chronic	chronic	chronic	chronic	chronic	chronic	chronic	prolonged	prolonged	prolonged	prolonged	prolonged	prolonged	prolonged	prolonged	prolonged	prolonged
donor ID	1	1	1	3	3	2	2	1	1	2	2	2	2	3	3	1	1	1	2	2	3	3	1	1	2	2	3	3	4	4	5	5
FOV	1	2	3	1	2	1	2	1	2	1	2	3	4	1	2	1	2	3	1	2	1	2	1	2	1	2	1	2	1	2	1	2
endothelia	139	95	314	331	166	270	472	232	385	220	229	208	299	96	186	296	191	175	197	161	288	156	282	270	230	284	413	366	408	214	327	414
epithelia	39	54	157	36	101	76	188	46	58	146	154	127	129	68	44	198	156	98	191	138	122	81	130	162	107	108	149	227	114	245	329	213
fibroblasts	96	48	169	138	111	65	240	168	147	81	202	101	101	44	91	160	184	92	123	130	79	70	130	176	122	155	283	98	209	234	203	311

## Sheet: Fig 4b
disease group	control	control	control	control	control	control	control	acute	acute	acute	acute	acute	acute	acute	acute	chronic	chronic	chronic	chronic	chronic	chronic	chronic	prolonged	prolonged	prolonged	prolonged	prolonged	prolonged	prolonged	prolonged	prolonged	prolonged
donor ID	1	1	1	3	3	2	2	1	1	2	2	2	2	3	3	1	1	1	2	2	3	3	1	1	2	2	3	3	4	4	5	5
FOV	1	2	3	1	2	1	2	1	2	1	2	3	4	1	2	1	2	3	1	2	1	2	1	2	1	2	1	2	1	2	1	2
CD4+ T cells	48	27	58	98	73	61	148	46	98	50	51	77	65	33	58	70	56	59	58	79	74	71	126	114	93	226	156	154	284	202	135	235
CD8+ Tcells	11	11	23	25	13	38	80	23	50	29	44	41	52	6	14	18	26	15	18	23	46	30	55	49	60	92	87	85	186	139	51	146
NK cells	15	31	94	54	55	48	100	97	104	33	71	45	56	14	20	80	72	44	50	85	72	50	87	79	62	77	112	100	126	93	80	96

## Sheet: Fig 4c
CD3	CD4	CD8	CD161	CD94	HLADR	ICOS	CD27	Ki67	CD127	CD11b	CD16	CD56	GranzA	GranzB	CD57	Eomes	CD38	CD69	PD1	CXCR3	CD49a	Foxp3	ORGAN	disease_state	Clusters
0.110136	0.0432541	0.00336943	0.0811628	0	0	0	0	0	0.0142468	0.00380129	0	0	0	0.0328374	0.0174024	0	0	0.0283126	0.196068	0.0248621	0.17376	0	LUNG	control	CD4+ T cells
0.149322	0.0130883	0	0.42623	0	0.0184626	0	0	0	0.0128413	0.0823379	0	0	0	0.0200107	0.0130569	0	0	0	0.167596	0.0326937	0.0765425	0	LUNG	control	CD4+ T cells
0.1769	0.332466	0.0189034	0.296834	0	0	0	0	0	0.000347655	0.27217	0	0	0	0.0400224	0.0166147	0	0	0.0337454	0.166639	0.0244918	0.283059	0	LUNG	control	CD4+ T cells
0.0427979	0.0157695	0	0.260467	0	0.0741295	0	0	0	0.000979722	0.0510048	0	0	0	0.0214161	0.0189282	0	0	0	0.21186	0.144435	0.162284	0	LUNG	control	CD4+ T cells
0.0139552	0.00478304	0.00707687	0.0224559	0	0.0623544	0	0	0	0.00353518	0.126471	0	0	0	0.0339601	0.071225	0	0	0.171427	0.14154	0.0468261	0.120601	0	LUNG	control	CD4+ T cells
0.547673	0.0192333	0.000631462	0.629717	0	0.0335807	0	0	0	0.00742934	0.000524566	0	0	0	0.0166009	0.0183109	0	0	0.45634	0.142689	0.048478	0.412411	0	LUNG	control	CD4+ T cells
0.0825517	0.116315	0.00634143	0.0125892	0	0.0206769	0	0	0	0.000229853	0.0770445	0	0	0	0.0184341	0.0174867	0	0	0.136829	0.463919	0.150368	0.000381502	0	LUNG	control	CD4+ T cells
0.110196	0.0187107	0	0.229897	0	0.0306315	0	0	0	0.00585139	0.0463912	0	0	0	0.0264886	0.019369	0	0	0.0836494	0.258242	0.175331	0.101828	0	LUNG	control	CD4+ T cells
0.139823	0.10744	0.00237216	0.0109051	0	0.0592768	0	0	0	0.00017163	0.0621088	0	0	0	0.0145066	0.00912477	0	0	0.0503395	0.320312	0.0560131	0.0202544	0	LUNG	control	CD4+ T cells
0.00368724	0.0454453	0.00464001	0.063787	0	0.28945	0	0	0	0.00147011	2.45035e-06	0	0	0	0.0431369	0.0215553	0	0	0.0276427	0.286021	0.134143	0.142736	0	LUNG	control	CD8+ Tcells
0.203745	0.0135327	0.0253363	0.404026	0	0.231685	0	0	0	0.00283971	8.72963e-05	0	0	0	0.0329703	0.0244776	0	0	0.103424	0.248097	0.101827	0.348477	0	LUNG	control	CD4+ T cells
0.0783545	0.0188212	0	0.380218	0	0.00312097	0	0	0	0	0.141887	0	0	0	0.0214668	0.0192857	0	0	0.056946	0.263572	0.151631	0.0124068	0	LUNG	control	CD4+ T cells
0.121084	0.0136483	0.0606063	0.0242146	0	0.4801	0	0	0	0.00778142	3.62441e-06	0	0	0	0.0238182	0.015003	0	0	0.0363136	0.271216	0.145107	0.0399582	0	LUNG	control	CD8+ Tcells
0.272057	0.0250481	0.59919	0.0695805	0	0.0388663	0	0	0	0	0.335253	0	0	0	0.0570748	0.040652	0	0	0.0904901	0.309977	0.0865992	0.253601	0	LUNG	control	CD8+ Tcells
0.00949732	0.0435415	0.0142798	0.0430236	0	0.378749	0	0	0	0.000707854	0.0295626	0	0	0	0.0371823	0.0243049	0	0	0.0887371	0.346657	0.194646	0.108143	0	LUNG	control	CD4+ T cells
0.139024	0.011908	0.178662	0.0460533	0	0.00515798	0	0	0	0.000898487	0.0246134	0	0	0	0.0361397	0.0685879	0	0	0.154251	0.291999	0.103	0.303903	0	LUNG	control	CD8+ Tcells
0.267406	0.0162209	0.266321	0.174688	0	0.212149	0	0	0	0.0027088	0.000536308	0	0	0	0.0432488	0.450427	0	0	0.0574301	0.342432	0.116077	0.159252	0	LUNG	control	CD8+ Tcells
0.0075422	0.0425722	0.00286599	0.0767403	0	0.0565234	0	0	0	0.00278213	0.0635546	0	0	0	0.0356685	0.0284334	0	0	0.113639	0.288637	0.194306	0.297649	0	LUNG	control	CD4+ T cells
0.00450958	0.0202769	0.00352752	0.0332592	0	0.21377	0	0	0	0	0.0342454	0	0	0	0.0277306	0.0243007	0	0	0.00824336	0.259339	0.13418	0.0429729	0	LUNG	control	CD4+ T cells
0.401641	0.537433	0	0.0982047	0	0.425326	0	0	0	0.0176206	0	0	0	0	0.0211931	0.0160052	0	0	0.000186523	0.342778	0.328482	0.272869	0	LUNG	control	CD4+ T cells
0.258502	0.0191373	0.567651	0.11862	0	0.398163	0	0	0	0	0	0	0	0	0.0163408	0.013218	0	0	0.0201615	0.216542	0.163106	0.0954337	0	LUNG	control	CD8+ Tcells
0.1068	0.0371412	0.0329864	0.436305	0	0.400015	0	0	0	0	0	0	0	0	0.0151336	0.0107823	0	0	0.213666	0.254736	0.177907	0.293057	0	LUNG	control	CD4+ T cells
0.0176959	0.0333835	0.00300979	0.191142	0	0.191806	0	0	0	0	8.83239e-05	0	0	0	0.0410922	0.0340327	0	0	0.0457292	0.3077	0.232389	0.0152229	0	LUNG	control	CD4+ T cells
0.281603	0.245393	0	0.349609	0	0.587852	0	0	0	0	0	0	0	0	0.0213171	0.0175544	0	0	0.218124	0.390114	0.303941	0.00898379	0	LUNG	control	CD4+ T cells
0.063087	0.0430981	0.000259706	0.0220955	0	0.10217	0	0	0	0	5.7311e-05	0	0	0	0.0223057	0.0202694	0	0	0.00367405	0.191393	0.0638931	0.0917984	0	LUNG	control	CD4+ T cells
0.314347	0.249879	0	0.0710571	0	0.231572	0	0	0	0.00895654	0.180127	0	0	0	0.0221673	0.0164399	0	0	0.000116912	0.241422	0.186381	0.0871713	0	LUNG	control	CD4+ T cells
0.370831	0.00161224	0.343044	0.0501145	0	0	0	0	0	0	0	0	0	0	0.108926	0.367747	0	0	0.0125936	0.174923	0.023818	0.0613389	0	LUNG	control	CD8+ Tcells
0.142438	0.106368	0	0.50376	0	0.371734	0	0	0	0	0.00258664	0	0	0	0.0257537	0.0259597	0	0	0.535078	0.245432	0.183086	0.00620147	0	LUNG	control	CD4+ T cells
0.249382	0.0178224	0.000185289	0.0378057	0	0.0693351	0	0	0	0	0.00566449	0	0	0	0.0380355	0.0805827	0	0	0.0309488	0.23571	0.16496	0.249528	0	LUNG	control	CD4+ T cells
0.161182	0.144326	0	0.0186079	0	0.492209	0	0	0	0	0	0	0	0	0.0221798	0.044116	0	0	0.000707241	0.315343	0.300388	0.0644146	0	LUNG	control	CD4+ T cells
0.257623	0.250614	0	0.028732	0	0.680747	0	0	0	0	5.01598e-05	0	0	0	0.0285935	0.390886	0	0	0.0917982	0.721173	0.225946	0.00647224	0	LUNG	control	CD8+ Tcells
0.064632	0.13201	0	0.0956732	0	0.46815	0	0	0	0	0	0	0	0	0.025323	0.0448309	0	0	0.0845039	0.318818	0.148613	0.00656813	0	LUNG	control	CD4+ T cells
0.102056	0.120417	0	0.126203	0	0.00374787	0	0	0	0	0.0902122	0	0	0	0.0170329	0.0132221	0	0	0.0253768	0.139495	0.143838	0.253559	0	LUNG	control	CD4+ T cells
0.0409455	0.0124852	0	0.0483787	0	0	0	0	0	0	0.000997643	0	0	0	0.0315191	0.0126475	0	0	0.000502654	0.16884	0.0190762	0	0	LUNG	control	CD4+ T cells
0.322254	0.212581	0	0.0217181	0	0.0548232	0	0	0	0	0.0131203	0	0	0	0.023607	0.0170755	0	0	0.0207694	0.265424	0.192518	0.100274	0	LUNG	control	CD4+ T cells
0.104919	0.0419064	0.0018247	0.0360713	0	0.00942625	0	0	0	0	2.00215e-05	0	0	0	0.0311259	0.0376571	0	0	0.00974042	0.245587	0.126294	0.0013052	0	LUNG	control	CD8+ Tcells
0.00353565	0.0719146	0	0.0189228	0	0.120484	0	0	0	0	0	0	0	0	0.0222526	0.0146351	0	0	0.000133422	0.133863	0.103032	0.00976227	0	LUNG	control	CD4+ T cells
0.136933	0.202008	0	0.0315449	0	0.0174698	0	0	0	0	0.00093215	0	0	0	0.0244127	0.0254859	0	0	0.179721	0.299703	0.15075	0.0238444	0	LUNG	control	CD4+ T cells
0.0143887	0.104086	0	0.031575	0	0.129341	0	0	0	0	0.00662325	0	0	0	0.0264941	0.0243687	0	0	0.00967424	0.166736	0.0587664	0.00344477	0	LUNG	control	CD4+ T cells
0.0944237	0.0351176	0	0.0303911	0	0.0497494	0	0	0	0	2.08495e-05	0	0	0	0.0207018	0.0172438	0	0	0.0906825	0.182608	0.115314	0.00105967	0	LUNG	control	CD4+ T cells
0.107143	0.0678788	0	0.0443713	0	0.157917	0	0	0	0	0.000777428	0	0	0	0.0237488	0.0414237	0	0	0.00811822	0.322849	0.172361	0.180989	0	LUNG	control	CD4+ T cells
0.0188719	0.0150886	0	0.257199	0	0.00240621	0	0	0	0	0.16605	0	0	0	0.0413733	0.0183064	0	0	0.00194032	0.156868	0.213732	0.0138551	0	LUNG	control	CD4+ T cells
0.0947649	0.149971	0	0.0021758	0	0	0	0	0	0	0	0	0	0	0.00692096	0.00544726	0	0	0	0.00428848	0	0	0	LUNG	control	CD4+ T cells
0.333043	0.75228	0	0.00885576	0	0	0	0	0	0	0	0	0	0	0.00678625	0.00816319	0	0	0.00440582	0.14958	0.0773341	0	0	LUNG	control	CD4+ T cells
0.288221	0.299661	0	0.00016066	0	0.00407103	0	0	0	0	0	0	0	0	0.00684262	0.00497404	0	0	0	0.0579228	0.076922	0	0	LUNG	control	CD4+ T cells
0.0555548	0.0187583	0	0.0133374	0	0.0387573	0	0	0	0	1.48409e-05	0	0	0	0.0163653	0.0127359	0	0	0.196514	0.177559	0.0877038	0	0	LUNG	control	CD4+ T cells
0.191888	0.19208	0	0.0679667	0	0.000671212	0	0	0	0	0.253343	0	0	0	0.0276613	0.0264758	0	0	0.000937171	0.554597	0.117512	0.197598	0	LUNG	control	CD4+ T cells
0.00246929	0.0177608	0	0.0156895	0	0.135924	0	0	0	0	0.017421	0	0	0	0.0187065	0.0182957	0	0	0.0058575	0.137576	0.12066	0.00464439	0	LUNG	control	CD4+ T cells
0.322652	0.413527	0	0.0179363	0	0.0547406	0	0	0	0	0.0170208	0	0	0	0.0292374	0.0249403	0	0	0.107851	0.460806	0.213303	0.122205	0	LUNG	control	CD4+ T cells
0.0334018	0.244099	0	0.262013	0	0.188898	0	0	0	0	0.000519615	0	0	0	0.0221948	0.0174245	0	0	0.0914591	0.219237	0.119138	0.0209312	0	LUNG	control	CD4+ T cells
0.0768349	0.0404892	0	0.0519657	0	0.268339	0	0	0	0	5.96482e-05	0	0	0	0.00558119	0.0259628	0	0	0.00167915	0.185635	0.154763	0.0776899	0	LUNG	control	CD8+ Tcells
0.201885	0.0221102	0.104484	0.00299433	0	0.0186907	0	0	0	0	0	0	0	0	0.0140086	0.0197218	0	0	0.00626686	0.38203	0.199191	0	0	LUNG	control	CD8+ Tcells
0.214897	0.149472	0	0.00451989	0	0.283	0	0	0	0	0.000487863	0	0	0	0.0182011	0.0737922	0	0	0	0.235395	0.163565	0.0623107	0	LUNG	control	CD4+ T cells
0.610218	0.479721	0	0.089619	0	0.0883362	0	0	0	0	0	0	0	0	0.0218954	0.0313147	0	0	9.09195e-05	0.282373	0.28853	0.148368	0	LUNG	control	CD4+ T cells
0.326279	0.270101	0	0.0498915	0	0.0516401	0	0	0	0	0.106497	0	0	0	0.0242605	0.0365041	0	0	0	0.269792	0.199204	0.0376345	0	LUNG	control	CD4+ T cells
0.216437	0.15609	0	0.113454	0	0.0681925	0	0	0	0	0.0443391	0	0	0	0.0180091	0.0296498	0	0	0	0.185522	0.124966	0.093144	0	LUNG	control	CD4+ T cells
0.309709	0.0395523	0	0.0403057	0	0.0164584	0	0	0	0	0	0	0	0	0.0615947	0.0365956	0	0	0	0.4238	0.179028	0.00522701	0	LUNG	control	CD4+ T cells
0.00764089	0.0138751	0	0.0278067	0	0	0	0	0	0	0	0	0	0	0.00158037	0.0154736	0	0	0	0.219452	0.0642268	0	0	LUNG	control	CD4+ T cells
0.383662	0.0323158	0	0.0340665	0	0	0	0	0	0	0	0	0	0	0.0481076	0.0270873	0	0	0	0.535614	0.163014	0.00804974	0	LUNG	control	CD4+ T cells
0.0980895	0	0.316075	0.0127284	0.0456091	0.00945228	0.00284464	7.74461e-05	0	0	0.0274832	0.067094	0.00387518	0.0124627	0.00045228	0.0240699	0.0778465	0	0	0.0238378	0.0416768	0.00606021	0	LUNG	control	CD8+ Tcells
0.111454	0.000137387	0.260279	0.0345307	0.165692	0.00213988	0.00319666	0	0	0	0.0131344	0.0335805	0.0135021	0.0316859	0.000472653	0.0140994	0.159262	0	0.0122144	0.0157604	0.126998	0.0814744	0	LUNG	control	CD8+ Tcells
0.0982035	0	0.313708	0.0249038	0.0204527	0.0388689	0.0321475	0.00315342	0	0	0.0726661	0.118373	0.00398064	0.0365786	0.00373472	0.0509827	0.252963	0	0	0.0465117	0.0651009	0.00198401	0	LUNG	control	CD8+ Tcells
0.54402	0	0.0250111	0.00228588	0	0.0141058	0.00207924	0	0	0	0.000610134	0	0.00206164	0	0	0.0109831	0.00150089	0	0	0	0	0.129457	0	LUNG	control	CD4+ T cells
0.436028	0	0.0132906	0.00628108	0.00105556	0.000678729	1.93582e-05	2.61826e-05	0	0	0.0159692	0.00110784	0.0036767	0	0	0.0221575	0.0557352	0	0	0.00130062	0.0141588	0.0235741	0	LUNG	control	CD4+ T cells
0.0638433	0.000258945	0.10183	0.061807	0.141656	0.00617848	0.00754633	0	0	0	0.0701142	0.0576117	0.018233	0.0797112	0.00135523	0.0189866	0.186357	0	0.0150263	0.0386205	0.110982	0.153899	0	LUNG	control	CD8+ Tcells
0.144397	0.095458	0.0218353	0.14946	0.0153039	0.0454429	0.000116702	0.000465097	0.00104489	0	0.0017735	0.00606449	0.00991096	0.010801	2.67734e-05	0.0055523	0	0	0.222972	0.124153	0.122087	0.0222482	0	LUNG	control	CD4+ T cells
0.111174	0.114628	0.00996883	0.290509	0.000876288	0	0.113382	0	0	0	0	0.000837576	0.0039923	0.00399718	0	0.000677033	0	0	0.327907	0.398555	0.0150009	0	0	LUNG	control	CD4+ T cells
0.0223425	0.00928077	0.00963591	0.0354119	0	0.00027227	0	0	0	0	0	0.00408977	0.0182698	0	0	0.000146215	0	0	0.0796688	0.0361848	0.102762	0.0341529	0	LUNG	control	CD4+ T cells
0.201741	0.0956547	0.0274273	0.0202331	0.015937	0.00283214	0.0134823	0.00196305	0	0	0.0174172	0.0639332	0.00248806	0.062745	0.002712	0.012251	0	0.00102099	0.0441159	0.135029	0.0469431	0	0	LUNG	control	CD4+ T cells
0.170672	0	0.276659	0.0167813	0.0138964	0.000107594	0.00227751	0.00491223	0	0	0.000359126	0.011945	0.00459518	0.00894516	0.00119902	0.0437916	0	0	1.29669e-05	0.0409087	0.0430848	0.362796	0	LUNG	control	CD8+ Tcells
0.0197023	0.00110925	0.203461	0.0169853	0.00510556	0.000897081	0.000414992	0.0034983	0	0	0.00206876	0.0131773	0.0050111	0.000955853	0.000621376	0.00519822	0	0	0.0117902	0.118553	0.0429928	0	0	LUNG	control	CD8+ Tcells
0.0884721	0.279532	0.0658496	0.0970309	0.0181358	0.0452286	0.00404427	0.000107244	0	0	0.131815	0.0712833	0.0255796	0.0328175	0	0.0188107	0.192451	0	0.12574	0.351409	0.103351	0.00919931	0	LUNG	control	CD4+ T cells
0.400134	0.0453524	0.00795575	0.0132339	0.0839563	0.0242033	0.0298608	0.0100694	0	0	0.0090974	0.0171836	0.00550284	0.0185814	0.00105219	0.0112036	0	0	0.000248056	0.0599506	0.0411179	0.00287873	0	LUNG	control	CD4+ T cells
0.205878	0.125897	0.230771	0.0741245	0.0608064	0.00739594	0.0752194	0.00919023	0.235161	0	0.0436802	0.078647	0.00457379	0.0739293	0.00437718	0.0199415	0	0.00383243	0.0412611	0.237323	0.0980449	0	0	LUNG	control	CD8+ Tcells
0.356775	0.341428	0.0540433	0.0659443	0.023789	0.0145899	0.0805385	0.000602549	0	0	0.0877006	0.121748	0.00294741	0.103841	0.00581708	0.0228327	0	0.00143828	0.106877	0.451917	0.132222	0	0	LUNG	control	CD4+ T cells
0.031292	0.00935021	0.00806969	0.139803	0	0	0	0	0	0	5.85556e-05	0.00255319	0.00264751	0	0	0.00394775	0.0110288	0	0.0375761	0.0564319	0.104327	0.0451062	0	LUNG	control	CD4+ T cells
0.0848086	0.168491	0.0375732	0.0196426	0.00357698	0.00171054	0.00600539	0.00251545	0	0	0.00145835	0.00317043	0.00516965	0.000737662	0	0.00194579	0	0	0.00268768	0.0303488	0.0134774	0	0	LUNG	control	CD4+ T cells
0.0811107	0	0.45905	0.00065913	0.00264931	0	0.0025753	0.0290447	0	0	0	0.00124153	0.00716977	0	0	0.0040628	0.0802157	0	0.0388395	0.0314863	0.0074522	0.23106	0	LUNG	control	CD8+ Tcells
0.0843604	0	0.460379	0.192022	0.0138393	0.00354842	0.00536724	2.27716e-05	0	0	0.00250378	0.000810145	0.137212	0.012479	0.000295334	0.0131982	0	0	0.264413	0.0110369	0.00814202	0.0856339	0	LUNG	control	CD4+ T cells
0.0855475	0.222138	0.0107753	0.196436	0.0254366	0	0.0286784	0.00301106	0.495767	0	0.000494817	0.00385113	0.00395333	0.00686188	0.001877	0.00546085	0	0.00112271	0.142326	0.2219	0.0603592	0	0	LUNG	control	CD4+ T cells
0.041898	0	0.277258	0.000119113	5.37296e-05	0	0	0.0393544	0	0	0	0	0.00652133	0	0	0.00105691	0.0376714	0	0.00916693	0.0152685	0.00269596	0.274414	0	LUNG	control	CD8+ Tcells
0.388572	0.0778276	0.00877791	0.220375	0.0577074	0.00155711	0.000165577	0.000365155	0	0	0.000308556	0.00258162	0.00593508	0.000553294	0	0.00210114	0	9.06596e-05	0	0.0237515	0.0334286	0.0845005	0	LUNG	control	CD4+ T cells
0.0795489	0	0.0368358	0.415296	0.00386778	0.000304709	0.000371258	0	0	0	0.00236698	0.00271062	0.0224948	0.00237906	0	0.00243003	0	0	0.0316391	0.00551087	0.0102552	0.0353325	0	LUNG	control	CD4+ T cells
0.0374721	0	0.00974436	0.22674	0.00417206	0.0038475	0	0	0	0	0.000215962	0	0.00625851	0	0	0.00131991	0.024172	0	0.0608388	0.000577635	0.0098767	0.135066	0	LUNG	control	CD4+ T cells
0.0642131	0	0.0913595	0.00388547	0.000560819	0	0.000193815	0.0142573	0	0	0.000911989	0	0.00410912	0.00339771	0	0.000657102	0	0	1.35978e-05	0.0192044	0.0133861	0.0576774	0	LUNG	control	CD8+ Tcells
0.17196	0.00135169	0.12484	0.00548976	0.00303264	0.00112608	0	0	0	0	0.00100272	0	0.00340549	0.000604251	0	0.000124335	0	0	0.02986	0.0105336	0.0043769	0.106592	0	LUNG	control	CD8+ Tcells
0.00231376	0	0.224582	0.00209171	1.93152e-05	0.120462	0.000175462	5.68e-05	0	0	0.0206127	0.000901654	0.00650165	0.000240698	0	0.00872107	0.062439	0	0	0.000315911	0.039371	0.00501328	0	LUNG	control	CD8+ Tcells
0.11398	0	0.279045	0.00549071	0.0102109	0.00823722	0.00442421	0.0140295	0	0	0	3.91703e-05	0.00746958	0.0939782	0	0.0133662	0.205498	0	0	0.082478	0.0769697	0.087625	0	LUNG	control	CD8+ Tcells
0.132272	0	0.284931	0.000771527	0.000508104	0.000852543	1.82376e-05	0.0189073	0	0	2.85068e-05	0.000539074	0.0025202	0.0105086	0	0.00139008	0	0	0	0.0846554	0.0257492	0.0930238	0	LUNG	control	CD8+ Tcells
0.134626	0	0.0220077	0.400619	0.000419637	0.000105749	0.000460938	9.84623e-05	0	0	0.0066207	0.00501973	0.0639464	0.0243056	5.80069e-06	0.0107129	0	0	0.0327005	0.0351955	0.0166553	0.0259365	0	LUNG	control	CD4+ T cells
0.0699936	0.0144058	0.0176943	0.191795	0	0.0430642	2.72733e-05	0.0076039	0	0	0	0	0.0172916	0	0	0.0223697	0	0	0.0859164	0.00249604	0.0150714	0.0519867	0	LUNG	control	CD4+ T cells
0	0	0.00753896	0.175416	0.00203917	0.00205063	0	0	0	0	0.11273	0.0292489	0.139822	0.00129468	0	0.0168898	0	0	0	0	9.1871e-05	0.0506861	0	LUNG	control	CD4+ T cells
0.106547	0	0.0280691	0.217541	0.0010164	0.00450807	0	5.02434e-05	0	0	0	0.00016092	0.0399376	0.00422973	0	0.0730463	0	0	0.0153726	0.0225306	0.00702634	0.0934787	0	LUNG	control	CD4+ T cells
0.489218	0.129702	0.0620346	0.61241	0.0024127	0.00238432	0.0151814	0.12328	0	0	0	0	0.0841762	0.00599647	0	0.0678356	0	0	0.429129	0.0282213	0.0707223	0.0202897	0	LUNG	control	CD4+ T cells
0.514308	0	0.129446	0.814562	0	0	0.0133859	0.193156	0	0	0	0	0.208935	0.00922321	0	0.100341	0	0	0.261372	0.0223288	0.0447012	0.0632977	0	LUNG	control	CD4+ T cells
0.317476	0	0.062747	0.470515	0.00362302	0.0435109	0.00116001	0.0244508	0	0	0.000444243	0	0.121675	0.0198726	0	0.0252966	0	0	0.0865885	0.016723	0.0480239	0.0329613	0	LUNG	control	CD4+ T cells
0.210864	0.0195578	0.334104	0.105543	0.00117355	0.00612757	0.000577928	0.0130796	0	0	0.00183619	0.000150098	0.0526053	0.00570747	0	0.0175445	0	0	0.0759781	0.00317906	0.017683	0.0287173	0	LUNG	control	CD8+ Tcells
0.107323	0	0.0537204	0.193225	0.00503599	0	0	0	0	0	0.00139735	0.0216563	0.0892114	2.52427e-05	0	0.00190319	0	0	0.00572414	0.000784365	0.000450305	0.300217	0	LUNG	control	CD4+ T cells
0	0	0.0174155	0.091916	6.93268e-05	4.93766e-05	0.00036794	0	0	0	0.0545355	0.028197	0.134163	0	0	0.0220501	0	0.00473869	4.51293e-05	0	0	0.0480724	0	LUNG	control	CD4+ T cells
0.137624	0	0.391607	0.00715011	0.00872957	0.0163295	0.000432632	0.13182	0	0	0.020717	0.0252645	0.00445766	0.0439253	8.62866e-05	0.00826973	0.39329	0.000578816	0.110913	0.106092	0.134454	0	0	LUNG	control	CD8+ Tcells
0.149806	0	0.0108937	0.256726	0.0132392	0	0	0	0.369363	0	1.68502e-05	1.02705e-05	0.00456459	0.00640828	0	0.00124716	0	0	0.297468	0.00474703	0.0145416	0.0694416	0	LUNG	control	CD4+ T cells
0.00447912	0.35468	0.000388869	0.185086	0	0.017047	0.00146454	0	0	0	0	0	0.000748244	0	0	0	0.0473864	0	0.0200925	0.0133557	0	0	0	LUNG	control	CD4+ T cells
0.273058	0	0.025551	0.00931014	0.00141102	0.00137256	0.00730857	0	0	0	0.00408522	0.00090429	0.0530619	0	0	0.00758894	0	0	0.00044371	0.000221449	0.00474599	0.041127	0	LUNG	control	CD4+ T cells
0.0212183	0	0.0110381	0.0747899	0.00431079	0	1.42281e-05	0	0	0	0.00467295	0	0.00149048	0.00104636	0	0.00125792	0	0	0.0724077	0.00114815	0.0190984	0.0284763	0	LUNG	control	CD4+ T cells
0.139267	0	0.0196655	0.0015915	0.0152113	0.000380023	0	0	0	0	0.0482286	0.00122785	0.039181	0.00191734	0	0.00359654	0	0	0	0.00345086	0.045882	0.00605971	0	LUNG	control	CD4+ T cells
0.0567804	0	0.256739	5.68962e-05	0.0715586	0.000395863	0	7.81362e-05	0	0	0.000101322	0	0.00295386	0.0172504	0	0.0605677	0.198027	0	0	0.0181978	0.024553	0	0	LUNG	control	CD8+ Tcells
0.107202	0.210439	0.0260194	0.0176189	0.162736	0.0652078	0.0215402	0.0147615	0	0	0.0874784	0.10563	0.0113875	0.0488494	0.00149253	0.0144423	0	0	0.0557664	0.0808837	0.135842	0	0	LUNG	control	CD4+ T cells
0.0143262	0	0.259295	0.00349511	2.19009e-05	0.000656818	2.64338e-06	0.00505473	0	0	0	0	0.00651457	0.00149925	0	0.0451599	0.173101	0	0	0.0180028	0.0112866	0.000417072	0	LUNG	control	CD8+ Tcells
0.092586	0	0.0963954	0.0773136	0.000578933	0.00300758	0	0	0	0	0	0.000149201	0.00831234	0.0267622	0	1.92957e-05	0	0	0.00115733	0.0375837	0.0161443	0.0160194	0	LUNG	control	CD8+ Tcells
0	0	0.00168523	0.000421119	0.000278247	0.0192012	0	0	0	0	0	0	0.00745946	0	0	0.000124473	0	0	0.168605	7.84606e-05	0.00398495	0	0	LUNG	control	CD4+ T cells
0.10195	0.231418	0.0106053	0.0461598	0.0346076	0.164707	0.00603273	0	0	0	0.00390596	0.0187082	0.00612478	0.017634	0	0.00998179	0	0	0.173605	0.259039	0.221244	6.5174e-05	0	LUNG	control	CD4+ T cells
0	0	0.00424984	0.210149	0.03896	0.0126161	0	0.00131108	0	0	0.00371459	0	0.0281173	0.00145089	0	0.00155292	0	0.0131749	0.0358501	0.00388202	0.0192795	0	0	LUNG	control	CD4+ T cells
0.0354335	0.107172	0.00283855	0.00085906	0	0.222895	0	0	0	0	0	0.000279468	0.00958497	0.000650015	0	0.000969739	0	0	0.212922	0.182215	0.137547	0	0	LUNG	control	CD4+ T cells
0.216529	0.0410281	0.00667821	0.131815	0.00564394	0.003673	0.0071383	0	0	0	0.0166896	0	0.00226242	0	0	0.0220613	0	0	0.00122571	0.156794	0.0117646	0.00153644	0	LUNG	control	CD4+ T cells
0.104693	0.126861	0.00235734	5.65807e-05	0	0.031061	0	0	0	0	0	0	0.00119556	0.000443664	0	8.43108e-05	0	0	0.280063	0.105008	0.00550999	0.0204121	0	LUNG	control	CD4+ T cells
0.150432	0	0.315292	0.000436483	0.00478836	0.00883212	0	0.0803099	0	0	0.0134824	0.00279843	0.00339764	0.00480162	0	0.00088247	0	9.45686e-05	0.0453988	0.0365007	0.0182815	0.00459346	0	LUNG	control	CD8+ Tcells
0.119374	0.0127023	0.00325123	0.000208767	0.00303105	0.0527868	0.00279437	0.00601887	0	0	0.0012942	0.00100807	0.00148821	0.00108286	0	0.000533082	0	0	0.0371807	0.16633	0.00741638	0	0	LUNG	control	CD4+ T cells
0.0363387	0	0.281359	0.00182541	0.000867082	0.0364579	2.73992e-05	0	0.00713405	0	0.00513313	0.000167002	0.0411597	0.00194513	0.000310764	0.00104195	0	0	0.00132725	0.065673	0.0401109	0.121835	0	LUNG	control	CD8+ Tcells
0.117508	0.0409976	0.0209276	0.125799	0.150171	0.0257108	0.000607686	0.00630031	0	0	0.00331429	0.000239558	0.00293702	0.00072535	0	0.000738852	0	0.00359064	0.104657	0.329298	0.0259674	0	0	LUNG	control	CD4+ T cells
0.10472	0.376676	0.0431949	0.0472765	0.0213328	0.124734	0.0306446	7.62957e-05	0.0130874	0	0.0661602	0.12142	0.0241816	0.0965621	0.00243906	0.0517244	0	0	0.261421	0.282999	0.286861	0.0128371	0	LUNG	control	CD4+ T cells
0.177283	0	0.120087	0.00169845	0.0572912	0.0140954	0.000147613	0	0	0	0.000101028	0	0.00227141	0	0	0.000162799	0	0	0.0102204	0.141007	0.00671977	0	0	LUNG	control	CD8+ Tcells
0.449246	0.592195	0.0458169	0.0320418	0.0258032	0.0322221	0.813322	0.000469301	0.125466	0	0	0.000194753	0.00777804	0.00579447	0	0.041611	0	0	0.0764508	0.399633	0.172672	0	0	LUNG	control	CD4+ T cells
0.124144	0	0.0721447	0.0971121	0.016354	0.013943	0.000358975	0	0	0	0	0	0.00550991	0.00341979	0	0.00257562	0	0	0.149794	0.00940563	0.0191776	0	0	LUNG	control	CD4+ T cells
0	0	0.0648099	0.486821	0.0299874	0.110158	0.0395663	0	0	0	0.539523	0.288749	0.158768	0.106813	0.041883	0.131057	0	0	0.000179525	0.0421569	0.154304	0.0103491	0	LUNG	control	CD4+ T cells
0.278501	0.00045756	0.355941	0.0761065	0.0613183	0.012767	0.137464	0.00118412	0	0	0.000647666	0	0.00548237	0.00640399	0	0.00640136	0	0	0.264539	0.215152	0.0943072	0	0	LUNG	control	CD8+ Tcells
0.198117	0.0939827	0.0509811	0.00991302	0.0071615	0.00860258	0.402184	0	0.646554	0	0	0.0014724	0.0289213	0.0109218	4.45886e-05	0.0139366	0	0	0.0412105	0.0606941	0.0805492	0	0	LUNG	control	CD4+ T cells
0.230326	5.08287e-05	0.0342282	0.132477	0.016112	0.0209658	0.00082031	0	0	0	4.73257e-06	0	0.00666095	0.00689553	0	0.00235742	0	0	0.332653	0.0321586	0.0978403	0	0	LUNG	control	CD4+ T cells
0.162356	0	0.342756	0.0166097	0.0457439	0.0784114	0.0447019	0.0051829	0	0	0.00139828	0	0.00885359	0.00414629	0.000203131	0.00750781	0	0	0.140319	0.0781376	0.0796809	0	0	LUNG	control	CD8+ Tcells
0.329812	0.198341	0.333739	0.0932534	0.00879742	0.0135893	0.0374675	0.023396	0	0	0.00686424	0.00326712	0.0455048	0.026427	0	0.00409395	0	0	0.352588	0.283153	0.0918087	0	0	LUNG	control	CD4+ T cells
0.0400745	0	0.201972	0.00643739	0.0138766	0.100215	0.0140641	0.0547541	0	0	0.000704108	0.0282821	0.00344391	0.0840567	0.00116915	0.0148123	0	0	0.114679	0.053578	0.0664548	0.00297578	0	LUNG	control	CD8+ Tcells
0.209477	0.0487121	0.0886428	0.0789534	0.00196063	0.112768	0.0427893	8.25629e-05	0	0	0.00286875	0.00360041	0.0126484	0.00890334	0.000469467	0.0131999	0	0.000379535	0.278337	0.141709	0.113686	0	0	LUNG	control	CD4+ T cells
0.132795	0	0.376821	0.011392	0.013435	0.0546851	0.00428812	0.000125133	0	0	0.0113121	0.0161289	0.133999	0.0804637	0.00133489	0.0121099	0	0	0.142137	0.0422394	0.0693304	0.049943	0	LUNG	control	CD8+ Tcells
0.0534196	0.0440172	0.176003	0.0332181	0.0388411	0.0845667	0.0396158	0.00403359	0.000159129	0	0.00421904	0.0749214	0.0404409	0.0437698	0.000270457	0.0596179	0	0	0.189634	0.166861	0.262034	0.231672	0	LUNG	control	CD4+ T cells
0.234196	0.231738	0.0326761	0.0115966	6.8739e-07	0.183785	0.0106632	0.000269462	0	0	0.0133026	0.00364859	0.0194487	0.00795197	0	0.0225722	0	0	0.349327	0.0936859	0.103685	0.0186239	0	LUNG	control	CD4+ T cells
0.424838	0.474978	0.233543	0.0210555	0.0149334	0.161883	0.0188334	0	0.711678	0	0.00016146	0.0588826	0.0225389	0.165957	0	0.0629085	0	0	0.710136	0.59908	0.310795	0.0709794	0	LUNG	control	CD4+ T cells
0.0523917	0.0132312	0.140099	0.0320819	0.0289136	0.0851516	0.0103386	0	0	0	0.0254614	0.00312763	0.00585098	0.000942958	0.000230867	0.0144316	0	0.00385243	0.0608677	0.019564	0.101514	0	0	LUNG	control	CD8+ Tcells
0.0912086	0	0.125818	0.000663775	0.034197	0.16483	0.000801775	0	0	0	0	0.00986106	0.00846523	0	0	0.0165759	0	0	0.11103	0.0091953	0.0115458	0	0	LUNG	control	CD8+ Tcells
0.703849	0.105504	0.914313	0.169611	0.0114302	0.127148	0.0867051	0.0932753	0	0	0.0050716	0.190816	0.00576331	0.507396	0.00116403	0.104249	0	0	0.904205	0.762847	0.578477	0.0134934	0	LUNG	control	CD8+ Tcells
0.196663	0.00722035	0.461309	0.0241633	0.0271294	0.116525	0.0915449	0	0.448657	0	0.00505531	0.00962635	0.00614436	0.0398445	0.00143294	0.0145343	0	1.98302e-05	0.240831	0.211416	0.191405	0	0	LUNG	control	CD8+ Tcells
0.350723	0.411614	0.0235604	0.294986	1.13136e-06	0.0196507	0.00295511	0.000131855	0	0	0.0124992	0.0201343	0.00552529	0.0435314	0.0138189	0.0214838	0	0.000421982	0.35149	0.306167	0.182114	0	0	LUNG	control	CD4+ T cells
0.293543	0	0.565787	0.0343254	0.0754813	0.0697532	0.031565	0.0111337	0	0	0.00216818	0.059327	0.00616491	0.136336	0.00149781	0.0856567	0	0	0.470271	0.207938	0.203023	0.14852	0	LUNG	control	CD8+ Tcells
0.130565	0.0920464	0.0099524	0.00601206	0.00197819	0.0349621	0.0718013	0	0	0	0.00227007	0.00122055	0.00564868	0	0	0.0179103	0	0	0.148287	0.0834774	0.0360781	0	0	LUNG	control	CD4+ T cells
0.0554219	0.0246471	0.253578	0.0481387	0.12917	0.182179	0.0177634	0	0	0	0.0619906	0.0262723	0.0109891	0.015502	0.0011248	0.0246369	0	0.0238763	0.111721	0.090742	0.226376	0	0	LUNG	control	CD8+ Tcells
0.263862	0.070813	0.0271758	0.356211	0.0014391	0.0302459	0.00100924	0.000276778	0	0	0.029315	0.0054209	0.0080719	0.0216076	0.0248507	0.0200005	0	0.00398024	0.164942	0.091145	0.0908162	0	0	LUNG	control	CD4+ T cells
0.428306	0.101191	0.222371	0.0227635	0	0.270528	0.00276058	0.0126719	0	0	0.000224194	0.0233076	0.011874	0.0290155	0	0.0195482	0	0	0.334997	0.270958	0.15273	0	0	LUNG	control	CD4+ T cells
0.228575	0.48729	0.0271728	0.131579	0	0.539889	0.096266	0	0.0102036	0	0.0367234	0.0203346	0.0191273	0.0107156	0	0.0431951	0	0	0.0911221	0.347543	0.123901	0.0163787	0	LUNG	control	CD4+ T cells
0.0389445	0.0822255	0.017809	0.0441848	0.0195713	0.0223881	0.00400612	2.01305e-05	0	0	0.0144981	0.00775138	0.00313225	0.0230016	0.00255329	0.0140956	0	0.000460234	0.147596	0.0335154	0.0650955	0	0	LUNG	control	CD4+ T cells
0.507147	0.320857	0.00470658	0.0355031	2.62066e-05	0.00152576	0.0740156	0.00498591	0	0	0.0286384	0.00441836	0.0335104	0.00583245	0	0.0690008	0	0	0.00846007	0.15428	0.0517077	0.110624	0	LUNG	control	CD4+ T cells
0.0368119	0.182029	0.0121401	0.0268907	0.000118839	0.328474	0.0191689	0.000171079	0	0	0.0834411	0.000350416	0.0164363	0	0	0.0101527	0	0	0.0119525	0.121908	0.0274422	0	0	LUNG	control	CD4+ T cells
0.117084	0.000643803	0.696232	0.0490796	0.0597902	0.251643	0.0347579	0.00037398	0.857196	0	0.0665645	0.0456473	0.00775429	0.0832803	0.012147	0.0324517	0	0.00671466	0.239213	0.242898	0.342566	0	0	LUNG	control	CD8+ Tcells
0	0.373046	0.019188	0.101049	0.00916444	0.0120589	0	0.10438	0	0	6.07096e-07	0.0106788	0.0513852	0.059464	0.000158326	0.002729	0.139754	0.033757	0.00155543	0.233968	0.106409	0	0	LUNG	control	CD4+ T cells
0.11718	0.000169489	0.202839	0.00126384	0.130034	0.00660379	0.00148022	0.0106702	0	0	0.000362871	5.98569e-05	0.00471233	0.0425333	8.99469e-05	0.00129879	0	0	0	0.0606187	0.039446	0.0977226	0	LUNG	control	CD8+ Tcells
0.0310294	0.195371	0.00104478	0.0116544	0.0551164	0	0	0	0	0	0	0	0.00258943	0	0	0.000424458	0	0	0.071718	0.261199	0.000653942	0	0	LUNG	control	CD4+ T cells
0.0884444	0.000807878	0.00784411	0.144218	0.0171731	0.00011103	0	9.04207e-06	0	0	0	0	0.00673428	0	0	6.08453e-05	0	0	0.0119895	0.0234997	0.00130388	0	0	LUNG	control	CD4+ T cells
0.0194853	0	0.277262	0.0135473	0.0244666	0.0362475	0.000340349	8.98418e-05	0	0	0.0175588	0.00240457	0.00532514	0.000650993	0.00228442	0.00316273	0	0.00965495	0.0344404	0.00879337	0.0285248	0	0	LUNG	control	CD8+ Tcells
0.13423	0	0.487088	0.00356121	0.0105071	0.0850087	0	0.00602355	0	0	0.00208317	1.88792e-05	0.0117901	0.000567777	1.67334e-05	0.00841791	0	0	9.61074e-07	0.00823653	0.105618	0.0432152	0	LUNG	control	CD8+ Tcells
0.122297	0	0.324703	0.00461217	0.00151693	0.260295	0.013699	0.00208689	0	0	0.0375128	0	0.00942043	0.000174933	0.018558	0.00537285	0	0	0	0.00168614	0.0151158	0.133271	0	LUNG	control	CD8+ Tcells
0.114797	2.73475e-05	0.272648	0.00302912	0.0755841	0.0180013	9.7866e-05	0.00195508	0	0	0.000390096	0.00221784	0.00229162	0.0645379	0.000461685	0.00234519	0	0	0.00401455	0.172717	0.0413632	0	0	LUNG	control	CD8+ Tcells
0.129177	0	0.102154	5.57885e-05	0	0.00340623	0	0	0	0	4.55378e-05	0	0.00430904	0	0	0.000174107	0	0	0.00551593	0	0.000383702	0.00799925	0	LUNG	control	CD8+ Tcells
0.461142	0.410779	0.00769473	0.00443855	0.000583893	0.0319188	0	0	0	0	0	0	0.0138755	5.64326e-05	0	0.000193067	0	0	0.241461	0.34418	0.127441	0.00740784	0	LUNG	control	CD4+ T cells
0.543247	0.490479	0.0464988	0.682556	0.112542	0.0312321	0.0321272	0.26987	0	0	0.0458266	0.139423	0.00754521	0.178392	0.00507148	0.0327326	0	0.193038	0.659056	0.410132	0.319077	0	0	LUNG	control	CD4+ T cells
0.322701	0.466368	0.0144915	0.676114	0.0161177	0.0125718	0.00157718	0.0184604	0	0	0.0495123	0.129758	0.00383808	0.0266999	0.00112215	0.0350802	0	0.0079412	0.592687	0.198179	0.126272	0	0	LUNG	control	CD4+ T cells
0.084467	0	0.00462416	0.00151523	0.017183	0.0354594	0	0.0173868	0.00919129	0	0.00757749	0.00467597	0.0108116	0.0308739	0	0.307058	0.343393	0	0.0752472	0.240916	0.141841	0.0147468	0	LUNG	control	CD8+ Tcells
0.0507842	0.0811794	0.0148611	0.0591983	0.0129258	0.0108606	0.000127525	0.0256	0	0	0.141987	0.0442189	0.00718285	0.000269256	0.00151259	0.0650105	0	0.00788487	0.307197	0.00724373	0.0106959	0	0	LUNG	control	CD4+ T cells
0.330757	0.156263	0.036439	0.392534	0.0248229	0.0674319	0.0182247	0.00071202	0	0	0.00368544	0.00421617	0.00957248	0.00988809	0.00371831	0.00964388	0	0.0910495	0.445442	0.440296	0.0445527	0	0	LUNG	control	CD4+ T cells
0.161389	0	0.512271	0.023317	0.101727	0.147938	0	0.140147	0	0	0.0831699	0.0130884	0.00542188	0.0203369	0.00820962	0.0962788	0	0	0.000459975	0.0643286	0.12534	0.0055939	0	LUNG	control	CD8+ Tcells
0.0885214	0	0.343219	0.00641911	0.0168628	0.0874317	0	0.0573858	0	0	0.0167346	0.000515674	0.00676033	0.0143895	0.00704547	0.0485971	0	0	8.06828e-06	0.0169715	0.0229383	0.0761053	0	LUNG	control	CD8+ Tcells
0	0	0.0559382	0.00360164	0	0.0113419	0.106087	0.0250244	0	0	0.0471908	0.534296	0.00714112	0.768732	0.00243459	0.0370997	0	0	2.1676e-06	0.855127	0.838251	0	0	LUNG	control	CD8+ Tcells
0.162653	0.206616	0.0323496	0.404909	0.353315	0.017406	0.0107931	0.0381293	0	0	0.042401	0.110727	0.0142158	0.0746885	6.84898e-05	0.0257166	0	0.171388	0.34957	0.126739	0.113446	0	0	LUNG	control	CD4+ T cells
0.14481	0	0.251716	0.0179097	0.0291082	0.196025	0	0.0191697	0	0	0.0254301	0.00606874	0.0941163	0.0699566	0	0.0139597	0	0	0.00127835	0.0646311	0.0634206	0.0116437	0	LUNG	control	CD8+ Tcells
0.34137	0.118279	0.0357926	0.000495506	0.00150987	0	0.0121834	0.0980079	0	0	0	0.0602891	0.00110857	0.161491	0	0.00501382	0	0.00404236	0	0.220226	0.226571	0.0260185	0	LUNG	control	CD8+ Tcells
0.0516789	0	0.188358	0.00203173	0.016195	0.0175694	0	0	0	0	0.00199284	0	0.0132711	0	0	0.000688379	0	0.000411515	0.0150885	7.66934e-05	0.000790122	0	0	LUNG	control	CD8+ Tcells
0.231153	0	0.0393944	0.0206713	7.21432e-05	0.0153975	0	0.0161356	0	0	0.000225257	0.000405683	0.0390167	0.0478479	0.00069679	0.00656082	0	0	0.0217326	0.0934686	0.0331658	0.0470015	0	LUNG	control	CD8+ Tcells
0.279921	0.0483332	0.00881396	0.0352782	0.00100984	0	0.000138966	0.00297204	0	0	0	0	0.00167542	0.000552398	0	0.000408844	0	0.171025	0.150367	0.173426	0.00604266	0.00139641	0	LUNG	control	CD4+ T cells
0.0441597	0.000340036	0.0210147	0.0529381	0.133824	0.0302557	9.5694e-05	2.00113e-05	0	0	0.0385427	0.00351101	0.0157841	0.00243512	0.00067032	0.00823311	0	0.0236234	0.00185175	0.320953	0.0129467	0	0	LUNG	control	CD4+ T cells
0.233939	0.0494084	0.0406084	0.137284	0.0342694	0.0778883	0.0144581	0.000204231	0	0	0.0791935	0.0360797	0.00724099	0.0757025	0.00909962	0.0296645	0	0.0297892	0.447106	0.599975	0.127714	0	0	LUNG	control	CD4+ T cells
0.353945	0.106144	0.0509064	9.35308e-08	0.0273455	0	0.0366209	0.256319	0	0	0	0	0.00244161	0.00127132	0	0.000316298	0	0.0218273	0.00400349	0.0358448	0.0035191	0	0	LUNG	control	CD4+ T cells
0.249298	0	0.00588491	0.298081	0	0.0307146	0	0.00140154	0	0	0.00938174	4.27752e-05	0.0409042	0.0185107	0	0.11223	0	0	0.0308428	0.00267158	0.0155907	0.0250186	0	LUNG	control	CD4+ T cells
0.389231	0	0.0336859	0.147805	0.00136626	0	0.000227651	0.00583786	0	0	0	4.13317e-05	0.0404093	0.0169551	0	0.00246013	0	0	0.315024	0.0413952	0.0264171	0.146351	0	LUNG	control	CD4+ T cells
0.0528062	0.0513717	0.0197167	0.0731735	0.00716186	0.0143857	0.000438677	0.000269651	0	0	0.0329485	0.0157051	0.00300756	0.0180607	0.00441273	0.00569029	0	0.0351466	0.0773772	0.0809275	0.0311346	0	0	LUNG	control	CD4+ T cells
0.351767	0	0.581012	0.000389956	0.0021943	0.0792465	0	0.0153842	0	0	0	0.00103852	0.00995693	0.0387773	0.000124663	0.00432945	0	0	0.000950815	0.0913723	0.087543	0.0464785	0	LUNG	control	CD8+ Tcells
0.117686	0.0691969	0.436158	0.0347969	0.00459703	0.0871559	0	0.0325359	0	0	0.0697552	0.0984832	0.00576542	0.000534498	0	0.0791214	0	9.3212e-05	0.0398205	0.142001	0.0323132	0	0	LUNG	control	CD8+ Tcells
0.254262	0.251874	0.0241892	0.411062	0.0196264	0.0147605	0.00688624	4.4555e-05	0	0	0.0135996	0.0174047	0.00635193	0.0172775	0.00149079	0.0152955	0	0.00786834	0.234626	0.180156	0.102401	0	0	LUNG	control	CD4+ T cells
0.102261	0.0956917	0.0206747	0.16596	0.031403	0.00793316	0.000353928	0.000554048	0	0	0.0027495	0.00241157	0.00527714	0.00291055	0.00133095	0.0113112	0	0.00507629	0.0792012	0.0507575	0.0696386	0	0	LUNG	control	CD4+ T cells
0.0771676	0.00520225	0.365038	0.0284122	0.0853311	0.0439051	0.00070251	0.34105	0	0	0.152731	0.00505721	0.00454375	0.0322702	0.277026	0.0424136	0	0.0217135	0.0835374	0.0715562	0.0403459	0	0	LUNG	control	CD8+ Tcells
0.0791863	0.151524	0.0294561	0.0251249	0.0905353	0.0237294	0.0185201	0.0180341	0	0	0.0238803	0.0523136	0.0051045	0.0792406	0.00357552	0.0159333	0	0.0109083	0.28547	0.132519	0.119343	0	0	LUNG	control	CD4+ T cells
0.0952024	0	0.170102	0.00873754	0.000482939	0.0775182	0	0	0	0	0.0353736	5.20806e-05	0.0464789	0	0	0.0775492	0	0	0.000416244	0.00126168	0.00398166	0.0463562	0	LUNG	control	CD8+ Tcells
0.0219967	0	0.0367578	0.0124151	0.000274424	0.000339475	0	0.020132	0	0	0.000289133	0.00254355	0.00310508	0.0239128	0	0.00218767	0	0.000401986	0.0275731	0.208135	0.0622204	0	0	LUNG	control	CD4+ T cells
0.233635	0.000281493	0.376398	0.00973717	0.0123255	0.188008	0	0.142417	0	0	0.0230642	0.00660545	0.0107845	0.0629479	0.000296953	0.00377885	0	0.000283155	0.0901673	0.234673	0.108007	0.000480037	0	LUNG	control	CD8+ Tcells
8.11305e-06	0	0.0129811	0.00656266	0.00368643	0.0407194	0	0.010524	0	0	0	0	0.0143146	0.000258886	0	0.00467922	0	0	0.449746	0.00410878	0.0461234	0.00574647	0	LUNG	control	CD4+ T cells
0.181266	0	0.023184	0.5061	0.0553277	0.0875855	0	0.000266005	0	0	0.0403296	0.000857441	0.00846648	0.00178591	0.00114643	0.0094308	0	0	0.208492	0.0148136	0.0449259	0	0	LUNG	control	CD4+ T cells
0.287826	0	0.37858	0.00592204	0.00016308	0.0550556	0.0183766	0.000997949	0.000180579	0	0.0109285	0.0031786	0.0163518	0.0478986	0.00351039	0.0132977	0.242772	0	0.00302191	0.029566	0.0887979	0.0859367	0	LUNG	control	CD8+ Tcells
0.125512	0.23158	0.0196025	0.294289	0.0727037	0.084394	0	0.000661399	0	0	0.0352198	0.00150813	0.00773449	0.0123518	0.0115933	0.00976585	0	4.69822e-05	0.409948	0.0845148	0.0758717	0	0	LUNG	control	CD4+ T cells
0.282713	0.00114113	0.10132	0.371397	0.209097	0.000678407	0.000454551	0.00399642	0	0	0.0388456	0.00106597	0.0997023	0.0183306	0.0288348	0.0232149	0	0.0868046	0.637061	0.0485028	0.128826	0	0	LUNG	control	CD4+ T cells
0.203623	0.229297	0.0252074	0.0319547	0.0115626	0.0152946	0.0143809	0.243748	0	0	0.0362145	0.0543598	0.00502993	0.0869933	0.0012259	0.0159061	0	0.0123895	0.0384709	0.154152	0.119582	0	0	LUNG	control	CD4+ T cells
0.30789	0.0123957	0.131211	0.50449	0.114192	0.090843	0.0105117	0.0322443	0	0	0.0961648	0.0228741	0.134727	0.145899	0.122243	0.0644434	0	0.177616	0.743193	0.126266	0.209735	0	0	LUNG	control	CD4+ T cells
0.247862	0.284081	0.114801	0.0398331	0.0688498	0.0226176	0.0145709	0.108289	0	0	0.0394465	0.0242022	0.0062335	0.038148	0.00384397	0.0143451	0	0.0320639	0.246833	0.280907	0.217114	0	0	LUNG	control	CD4+ T cells
0.106785	0.12018	0.0063085	0.0739583	0.00787088	0.195652	0	0.0012877	0	0	0.00032967	2.93567e-06	0.0172742	0.00123961	0	0.00397979	0	0	0.270167	0.0244383	0.149738	0.0284004	0	LUNG	control	CD4+ T cells
0.253537	0.064239	0.178175	0.335026	0.0190848	0.022989	0.485984	1.91462e-05	0	0	0.0556413	0.021304	0.00385866	0.0405614	9.07618e-06	0.0184044	0	0.0112504	0.113252	0.109013	0.0793826	0	0	LUNG	control	CD4+ T cells
0.380867	0.0969023	0.0365446	0.324837	0.087005	0.00765622	0.0480711	0.00946361	0	0	0.0440259	0.025508	0.0100451	0.0563224	0.0212977	0.0225756	0	0.166619	0.180928	0.105045	0.117332	0	0	LUNG	control	CD4+ T cells
0.196236	0.394848	0.0459297	0.34433	0.0779922	0.195654	0.00780748	0.0055981	0	0	0.110432	0.0737123	0.00900415	0.0539514	0.026754	0.0247798	0	0.0597613	0.188311	0.668272	0.247803	0	0	LUNG	control	CD4+ T cells
0.483668	0.160221	0.0247435	0.00922478	0.0834431	0.00182838	0.107351	0.00179953	0	0	0.0595384	0.0669899	0.00615023	0.0741387	0.000325258	0.015732	0	0.00108385	0.011078	0.143662	0.0578349	0	0	LUNG	control	CD4+ T cells
0.224733	0	0.0928936	0.394616	0.0138707	0.0312373	0	0	0	0	0.00754229	0	0.00313956	0.0016963	0.000861513	0.0130205	0	0	0.19583	0.0216112	0.17449	0	0	LUNG	control	CD4+ T cells
0.0842224	0.161852	0.042568	0.407283	0.0505254	0.00651561	0.514766	0.000565548	0	0	0.00628312	0.00446092	0.00678184	0.00276839	0.0072683	0.0096687	0	0.0430877	0.0685841	0.106123	0.0269095	0	0	LUNG	control	CD4+ T cells
0.242924	0.0690977	0.0365807	0.0088341	0.00777899	0.0108397	0.00037793	0.157895	0	0	0.00908412	0.00187118	0.00395149	0.0574897	0.000314026	0.0236849	0	0.00433136	0.0209205	0.0939477	0.0275058	0	0	LUNG	control	CD4+ T cells
0.414489	0.00023429	0.717094	0.141629	0.00773387	0.0397868	0.00947201	0.0237437	0	0	0.129184	0.0369459	0.0056071	0.0419874	0.0009813	0.0773065	0	0	0.234689	0.0798619	0.14449	0	0	LUNG	control	CD8+ Tcells
0.338149	0.0376689	0.164663	0.4943	0.000983822	0.0243574	0.0142795	0.000327263	0	0	0.000684414	0.00271217	0.00567947	0.00083836	0.000326157	0.0110412	0	0	0.210909	0.123784	0.0537296	0	0	LUNG	control	CD4+ T cells
0.375055	0.113203	0.0584005	0.0322727	0.0085545	0.000131853	0.00109958	0.15904	0	0	0.00308729	0.0202956	0.00495488	0.169699	0.00228119	0.00909867	0	0.0104411	0.0297961	0.175803	0.0853116	0	0	LUNG	control	CD8+ Tcells
0.385506	0.110877	0.0575762	0.501453	0.0010988	0.0621546	0.186712	0.00127162	0	0	0.0662736	0.0136295	0.00621181	0.0654978	8.51414e-05	0.0812683	0	0.00206738	0.1412	0.276864	0.0824613	0	0	LUNG	control	CD4+ T cells
0.0732195	0.146398	0.0433153	0.143369	0.061449	0.14268	0.00770446	0.00765211	0	0	0.139246	0.0689686	0.0122743	0.0260332	0.042064	0.0293444	0	0.0474339	0.058455	0.24736	0.170483	0	0	LUNG	control	CD4+ T cells
0.0979204	0.00248697	0.164683	0.0194502	0.000348266	0.00304842	0.0006499	0.0353929	0	0	0.00103663	0.00324518	0.00410973	0.076352	0	0.0121951	0	0	0.0428992	0.0723814	0.104622	0	0	LUNG	control	CD8+ Tcells
0.548125	0.00279234	0.0498812	0.0697255	0.114199	0.105864	0.00254311	0.00187787	0	0	0.0897176	0.0724696	0.0565058	0.0858077	0.000698811	0.0203893	0	0.0173739	0.122278	0.0554259	0.117674	0	0	LUNG	control	CD4+ T cells
0.523148	0.673297	0.0524913	0.30485	0.00945823	0.00914326	0.268477	0.00117939	0	0	0.0214631	0.0655281	0.00295958	0.182238	6.84761e-06	0.0233012	0	0.00208593	0.455391	0.618572	0.157835	0	0	LUNG	control	CD4+ T cells
0.348162	0.273355	0.0979434	0.394179	0.000481151	0.0979796	0	0.0447152	0.0142589	0	0.00731884	0.00218777	0.00703603	0.0632012	8.43369e-05	0.0200166	0	0	0.599608	0.411154	0.12786	0.00052763	0	LUNG	control	CD4+ T cells
0.261732	0.266785	0.0386122	0.242489	0.102149	0.00330786	0.00675043	0.00013137	0	0	0.00369466	0.0265238	0.00804374	0.0724329	0.000363188	0.0242573	0	0.00837624	0.206387	0.196963	0.112601	0	0	LUNG	control	CD4+ T cells
0.23672	0.402019	0.0415632	0.480657	0.0149254	0.0103728	0.042554	0.00186929	0	0	0.0400495	0.0560707	0.00273427	0.024728	0.000397974	0.0270638	0	0.0206076	0.140802	0.245335	0.271948	0	0	LUNG	control	CD4+ T cells
0.421157	0.454382	0.117433	0.0999426	0.0257875	0.015065	0.0388644	0.0193338	0	0	0.0235684	0.0705851	0.00579483	0.317005	0.00485021	0.0309877	0	0.00531794	0.316202	0.548044	0.212135	0	0	LUNG	control	CD4+ T cells
0.0915764	0.169597	0.00813747	0.000925794	0.0396207	2.70567e-05	0.0121044	0	0.0938489	0	0.000152118	0	0.00232135	0	0	0.00141306	0	0	0.108455	0.150079	0.0067816	0	0	LUNG	control	CD4+ T cells
0.337359	0.0701308	0.499663	0.0819988	0.130743	0.0169465	0.0213069	0.0710982	0	0	0.0350641	0.0740364	0.00587906	0.260148	0.0192317	0.0388468	0	0.0400537	0.562162	0.21024	0.287796	0	0	LUNG	control	CD8+ Tcells
0.129632	0.173499	0.11481	0.130158	0.0950358	0.0171026	0.0288638	0.0100123	0	0	0.0790866	0.0826642	0.0107751	0.182696	0.0132116	0.0522822	0	0.129033	0.181317	0.149755	0.217565	0	0	LUNG	control	CD8+ Tcells
0.0987388	0.128592	0.0371258	0.0165986	0.0206038	0.187715	1.32643e-05	0.0189921	0	0	0.0897739	0.025166	0.00659682	0.0338229	0.000495847	0.0147972	0	1.6187e-05	0.000620997	0.0845518	0.22647	0	0	LUNG	control	CD4+ T cells
0.12128	0	0.00504294	0.208944	0.00235332	0.11461	0	0	0	0	0	0	0.0300647	0	0	1.33955e-05	0	0	0.155509	0.000374759	0.00718079	0	0	LUNG	control	CD4+ T cells
0.297978	0.135388	0.039588	0.158806	0.228937	0.00338832	0.00661415	0.0686652	0	0	0.00543058	0.0731695	0.0561218	0.0588731	0.000837114	0.0284696	0	0.00678097	0.497461	0.239951	0.188471	0	0	LUNG	control	CD4+ T cells
0.181708	0	0.225323	0.170305	0.00802637	0.0600931	0	0.000261597	0	0	0.0176129	0	0.00460491	0.00090015	0.000975804	0.00197139	0	0	0.085262	0.0202884	0.025325	0	0	LUNG	control	CD4+ T cells
0.0560929	0.0662767	0.0277147	0.149226	0.0459214	0.0167446	0.000310871	0.0016196	0	0	0.0299655	0.00565376	0.00726937	0.0124757	0	0.00493218	0	0.0194627	0.0835271	0.0564798	0.046922	0	0	LUNG	control	CD4+ T cells
0.072925	0.0769475	0.022912	0.100167	0.0714711	0.0259935	0.000293483	0.00244057	0	0	0.000762462	0.000881064	0.0057993	0.00181452	0.00040341	0.0128549	0	0	0.148705	0.0340767	0.0591689	0	0	LUNG	control	CD4+ T cells
0.202648	0.181522	0.00438237	0.209504	0.0136815	0.000225185	0.00136423	0	0	0	0	0	0.00284942	0	0	0.000356803	0	0	0.109159	0.0233323	0.0446757	0	0	LUNG	control	CD4+ T cells
0.0347027	0.0015475	0.218563	0.00482272	0.184186	0.0014399	0.000567356	0	0	0	0.000614125	0.00404781	0.00333853	0.0231563	7.10698e-05	0.00533201	0	0.00255944	0.079868	0.0904714	0.00951297	0	0	LUNG	control	CD8+ Tcells
0.0431453	0	0.182591	0.000629341	0.0418024	0.00165587	0.00042235	0	0	0	0.00184303	8.9624e-05	0.0102049	0.00209163	0	0.000146582	0	1.6827e-06	0.0430465	0.0152806	0.0310454	0	0	LUNG	control	CD8+ Tcells
0.0508232	0.40255	0.0242804	0.00550157	2.15926e-05	0.283799	0	0.000485808	0.100371	0	0.00852555	0.000547099	0.0100093	0.0225647	0	0.0212293	0	0	0.529122	0.406709	0.128138	0	0	LUNG	control	CD4+ T cells
0.0849802	0.062662	0.145693	0.0258939	0.00999471	0.0506382	0.0174179	0.0762952	0	0	0.0219091	0.035394	0.0251839	0.104616	0.00216086	0.0222132	0	0.0376258	0.0958099	0.124964	0.111396	0	0	LUNG	control	CD8+ Tcells
0.145741	0.000927741	0.424984	0.000627898	0.0084908	6.34748e-05	0.0142701	0.294444	0	0	0.00812094	0.0854258	0.00200534	0.00708994	0	0.00826136	0	0.0479182	0.117212	0.0477362	0.0216106	0.0117469	0	LUNG	control	CD8+ Tcells
0.00994418	0.142518	0.0152594	0.00597306	0.0266769	0.24081	0	0.000173287	0.139734	0	0.0717488	0.00405616	0.00444217	0.00194355	0	0.0127639	0	0	0.108899	0.136259	0.0354743	0	0	LUNG	control	CD4+ T cells
0.138536	0.0169427	0.392787	0.0256029	0.0433596	0.0307109	0.00554004	0.33327	0	0	0.0163296	0.0182266	0.00785885	0.140614	0.00433543	0.0188878	0	0.0520083	0.243039	0.166171	0.137035	0	0	LUNG	control	CD8+ Tcells
0.332739	0.0690097	0.031889	0.0119133	0.0209701	0.0490654	0.00600707	0.134207	0	0	0.000970391	0.00620614	0.00550745	0.0251895	0	0.0049254	0	0.016989	0.0214692	0.0401347	0.0792092	0	0	LUNG	control	CD4+ T cells
0.377265	0.165304	0.0042174	8.77434e-05	0.000293548	0.0619575	5.83076e-05	0	0	0	0.000538961	0.000918967	0.00293529	0.0141305	0	0.00384901	0	0.00583761	0.28862	0.334732	0.085242	0	0	LUNG	control	CD4+ T cells
0.279353	0.00725219	0.087898	0.497267	0.028727	0.0606121	0.00114471	0.0146052	0	0	0.0342853	0.11886	0.0132059	0.0694472	0.000898092	0.0191179	0	0.0109991	0.232125	0.0657622	0.106772	0	0	LUNG	control	CD4+ T cells
0.19282	0	0.53192	0.0173109	5.512e-05	0.0207292	0.0221718	0.0348265	0	0	0.00199877	0.0378278	0.00722201	0.114507	0.00317769	0.0399388	0.457029	0	5.88563e-06	0.0620499	0.112588	0.155868	0	LUNG	control	CD8+ Tcells
0.591903	0.426729	0.00234299	0	0	0.0330171	0	0	0	0	0	0.00196461	0.00489488	0.0223237	0	0.00242616	0	0	0.518448	0.604383	0.138106	0	0	LUNG	control	CD4+ T cells
0.012159	0	0.224989	0.00192335	0.00250262	0	0	0.00191436	0	0	0	0	0.000645196	9.98333e-05	0	0.000231173	0	0	0.00758722	0.00245857	4.22496e-05	0	0	LUNG	control	CD8+ Tcells
0.13051	0.0648378	0.0309656	0.0215793	0.0317708	0.00321511	0	9.00811e-05	0	0	0.00146302	0.00604258	0.00345427	0.00630269	0	0.0014566	0	0.000594608	0.162403	0.333943	0.118318	0	0	LUNG	control	CD4+ T cells
0.193072	0.261043	0.0246326	0.0228723	0.000444191	0.00443768	0.000232032	0.00125845	0	0	0.0174863	0.0131608	0.00319937	0.00644923	0	0.0230371	0	0.0106369	0.224458	0.015725	0.0322436	0	0	LUNG	control	CD4+ T cells
0.0704812	0.221642	0.0505922	0.0976322	0.0424369	0.0738786	0.00129652	0.00283697	0	0	0.036025	0.065861	0.00618225	0.0924041	0.0114934	0.0258386	0	0.165238	0.13772	0.219951	0.268766	0	0	LUNG	control	CD4+ T cells
0.0940667	0.107771	0.00428034	0.000887272	0.0017238	0.1544	0.000250404	0	0	0	0.00609951	0	0.0154594	0.00051451	0	0.000906497	0	5.52461e-06	0.0561296	0.0982118	0.00805125	0	0	LUNG	control	CD4+ T cells
0.122958	0.0271281	0.399361	0.0263787	0.000327675	0	0.0310709	0.177286	0	0	0.0065145	0.00705422	0.00272376	0.0317564	0.00846569	0.00932131	0	0	0.172503	0.354413	0.0310317	0	0	LUNG	control	CD8+ Tcells
0.000296623	0	0.00664896	0.0253271	0.00116472	0	0	0	0	0	0	0	0.00102761	0	0	0	0	0	0.112446	0.140926	0	0	0	LUNG	control	CD4+ T cells
0.0153908	1.0734e-05	0.0512632	0.0392276	0.0950045	0.000926291	0.00325034	0	0	0	0.0285963	0.0158449	0.00418073	0.0287572	0	0.00426543	0	4.20614e-05	0.0200214	0.0991758	0.0913845	0	0	LUNG	control	CD4+ T cells
0.0682016	0.00152932	0.0162396	0.0779091	0.103723	0.00611481	0.0407393	0	0	0	0.00155817	0.00162851	0.00306965	0.000925888	0	0.00360365	0	3.3138e-06	0.0664937	0.344129	0.0085965	0	0	LUNG	control	CD4+ T cells
0.0919359	0.332157	0.0194153	0.0819732	0.00088886	0.000823513	0.128897	0.00650719	0.012986	0	0.00578568	0.00540697	0.0028029	0.0232528	0.0645417	0.00685351	0	0	0.0309196	0.388393	0.0275028	0	0	LUNG	control	CD4+ T cells
0.0200705	0.108639	0.0158729	0.0170458	0	0.140097	0.000337219	0.000829169	0	0	0.000721654	0.00211633	0.031243	0.00576619	0.000775782	0.00562963	0	0.0853567	0.0510693	0.0909051	0.0483162	0	0	LUNG	control	CD4+ T cells
0.164075	0.0535201	0.0457325	0.195724	0.100606	0	0.190466	0.00193836	0	0	0.0138554	0.00685296	0.0021153	0.0540826	0	0.00194951	0	0	0.295306	0.673069	0.0390228	0	0	LUNG	control	CD4+ T cells
0.0572859	0.0920139	0.0189264	0.0435844	0.00109978	0.00146247	0.000579752	0	0	0	0.000114886	0	0.0026038	0.00144508	0	0.0146765	0	0	0.0340353	0.0202167	0.0013263	0	0	LUNG	control	CD4+ T cells
0.199686	0.139463	0.0232479	0.388237	0.00377842	0	0.0106359	0	0	0	0.00357057	0.00155668	0.00332349	0.00249394	0	0.0071847	0	0	0.0558388	0.0455091	0.0140792	0	0	LUNG	control	CD4+ T cells
0.030383	0.0256855	0.0207064	0.0364549	0.00793421	0	0.00706716	0	0	0	0	0	0.00437161	0.00182184	0	0	0	0	0.0492107	0.177413	0.000788833	0	0	LUNG	control	CD4+ T cells
0.149229	0.0724701	0.114988	0.0702428	0.078492	4.45726e-05	0.000477426	0	0	0	0.00156503	0.000261061	0.00313098	0.00351052	0	0.00145874	0	0	0.0235077	0.0138703	0.0249525	0	0	LUNG	control	CD4+ T cells
0.105519	0.00467376	0.249897	0.0238635	0.000824997	0.000290879	0.000240247	0.0817318	0	0	0.0320329	0.00630548	0.00122568	0.0216724	0	0.0123713	0	0	0.0650234	0.0533983	0.0492006	0	0	LUNG	control	CD8+ Tcells
0.245277	0	0.175442	0.00494468	0.000879073	0.00176993	0	0	0	0	0.00752505	0	0.0892541	0.000474234	0	0.00110401	0	0	0	0.00146422	0.00972648	0.0546426	0	LUNG	control	CD8+ Tcells
0.0769914	0	0.453015	0.0164028	0.0128079	0	0	0.0016389	0	0	0.00255889	0.000381512	0.00247961	0.00769824	0	0.00170866	0	0	0.108509	0.0121667	0.00684409	0	0	LUNG	control	CD8+ Tcells
0.0817427	0	0.392522	0.00920272	0.00935627	0.0825783	0.0284468	0.100361	0	0	7.47138e-05	0.003231	0.146603	0.0681197	0.00101902	0.0271001	0	0	0.139911	0.0961444	0.198934	0.000325499	0	LUNG	control	CD8+ Tcells
0.090439	0.0313985	0.0262884	0.0120158	0.0361582	0.000505428	0.00206074	0.00898435	0	0	0.00110784	0.00698034	0.00190761	0.0268165	0	0.0030672	0	0	0.241211	0.133982	0.037528	0	0	LUNG	control	CD4+ T cells
0.0270264	0	0.225997	0.0059018	0.0483	6.30359e-05	0	0.000781003	0	0	0.00629739	0.00982609	0.00308039	0.00566468	0	0.00121767	0	0	0.0215349	0.00492655	0.00372776	0	0	LUNG	control	CD8+ Tcells
0.0954538	0.0341892	0.253611	0.0732972	0.0148201	0.0190243	0.0179083	0.0513975	0	0	0.00496922	0.00146592	0.00473862	0.0391307	0.000423907	0.0042499	0	0	0.0479419	0.18974	0.0479575	0	0	LUNG	control	CD8+ Tcells
0.0924081	0.0388295	0.0452905	0.198424	0.00267454	0.0354135	0.0263789	0.00294847	0	0	0.00285367	0.000723865	0.00880865	0.01756	4.05481e-05	0.0091334	0	0.000106108	0.0636615	0.100886	0.101648	0	0	LUNG	control	CD4+ T cells
0.108738	0.00134502	0.156267	0.00626159	0.0286967	0.0494663	0.0241506	0	0	0	0.00208045	0.156638	0.00433326	0.00044258	0	0.00581942	0	0	0.101175	0.0585194	0.0281287	6.15496e-05	0	LUNG	control	CD8+ Tcells
0.318699	0.132062	0.023472	0.00610359	0.00107622	0.0110522	0.000474894	0.0175516	0	0	0.00336668	0.00504815	0.00329439	0.0270197	0	0.0061954	0	0	0.408564	0.0162555	0.0722418	0	0	LUNG	control	CD4+ T cells
0.42235	0.176733	0.0248321	0.0976817	0.0263344	0	0.000148546	0.00123254	0	0	4.89901e-05	0.00764134	0.00233965	0.00646099	0	0.00168653	0	0	0.226329	0.115159	0.0280688	0	0	LUNG	control	CD4+ T cells
0.133335	0.133791	0.0391018	0.096062	0.0401136	0.0495358	0.112611	0.0007281	0	0	0.0365731	3.19656e-05	0.00541733	0.00569774	0	0.00639565	0	0	0.129388	0.148306	0.0835577	5.90043e-05	0	LUNG	control	CD4+ T cells
0.162237	0.047237	0.0125031	0.0051489	0.00850304	0.00114066	0.00254789	0.0366407	0	0	0.00254252	0.000191693	0.00201047	0.00274028	0	0.000465528	0	0	0.0143	0.04772	0.0107788	0	0	LUNG	control	CD4+ T cells
0.0580553	0.000642357	0.326504	0.00217178	0.00297727	0.00802162	0	0.0161266	0	0	0.000659621	0.00114539	0.00302334	0.000213681	0	0.00124835	0	0	0.0393068	0.00263754	0.0193456	0	0	LUNG	control	CD8+ Tcells
0.287006	0.184239	0.00811864	0.14573	0.00887637	0.033757	0.00633712	0	0	0	0	0	0.119802	0.0013648	0	0.00343588	0	0	0.383015	0.106999	0.132689	0.358949	0	LUNG	control	CD4+ T cells
0.0262734	0.00803109	0.119998	0.00589053	0.00927443	0.0253641	0.00134241	0.0296534	0	0	0.000285418	0.0102341	0.00196304	0.00233538	0	0.00181341	0	9.35053e-06	0.00660652	0.00739451	0.0127135	0	0	LUNG	control	CD8+ Tcells
0.0623591	0	0.317358	0.00217668	0.00302236	0	0	0.0311195	0	0	0.000436027	0	0.00101192	0.00085977	0	0.0233325	0	0.000384505	0	0.0261097	0.00889435	0	0	LUNG	control	CD8+ Tcells
0.0476473	0.015593	0.0114678	0.043167	0.00402684	0.00329633	0.000148955	0.00126649	0	0	0.00163538	0.000100987	0.0127422	0.00171589	2.7602e-05	0.00294356	0	0	0.17353	0.152779	0.0838111	0.0306428	0	LUNG	control	CD4+ T cells
0.0832641	0.0408714	0.0072151	9.53596e-05	0	0.000499914	0	0.00497601	0	0	0	0	0.0438863	0.000108771	0	0.000241519	0	0	0.0833433	0.0859308	0.00661103	0	0	LUNG	control	CD4+ T cells
0.154651	0.0471469	0.00882316	0.00122592	0.0162146	0.021772	0.00229638	0	0	0	6.60958e-07	0.000139208	0.0107389	0.000349754	0	0.00125943	0	0	0.26289	0.00813724	0.0538041	0.0699696	0	LUNG	control	CD4+ T cells
0.0599981	0.0135898	0.00642878	0.000347883	6.45353e-05	6.69493e-05	0.000407485	0	6.5884e-05	0	0	0	0.0029413	0	0	1.19002e-05	0	0	0.13468	0	0.000452411	0.000693068	0	LUNG	control	CD4+ T cells
0.064703	0	0.241102	0.000880149	0.0227319	0.145649	0.000144591	0	0	0	0.00240239	0.00103658	0.088587	0.0064949	0	0.0126487	0	0	0.00122439	0.0126885	0.0675251	0.000186333	0	LUNG	control	CD8+ Tcells
0.050163	0	0.102914	0.000235213	0.0153313	0.00134891	3.72605e-05	0.0118691	0	0	0	0	0.00210572	0	0	0.000614783	0	0	0.0555522	0.0298739	0.0310502	0.00923656	0	LUNG	control	CD8+ Tcells
0.185223	0	0.209073	3.33547e-05	0	0	0	0	0	0	0	0	0.0453097	0	0	0.000212267	0	0	0	0.000273373	6.66612e-05	0.0284275	0	LUNG	control	CD8+ Tcells
0	0	0.0213017	0.0668375	0.0120297	0.042978	0.00127511	0.000466512	0	0	0.0343196	0.000796767	0.0149479	0.00485647	3.36554e-06	0.00323572	0	0	0.000937603	0.00290146	0.00371519	0.0259764	0	LUNG	control	CD4+ T cells
0.0297102	0.0906264	0.0101729	0.214304	0.0473263	0.345592	0.018447	0	0	0	0.00379105	0	0.06541	4.34468e-05	3.64449e-05	0.00196806	0	0.00161202	0.12782	0.0277359	0.0245365	3.60113e-06	0	LUNG	control	CD4+ T cells
0.169495	0.21248	0.0175621	0.0839517	0.0269995	0.224201	0.00581482	0.00212301	0	0	0.0131315	0.0186805	0.00289717	0.0216868	0	0.00679209	0	0	0.0377467	0.0229542	0.0610782	0	0	LUNG	control	CD4+ T cells
0.169676	0	0.0481603	0.26364	0	0.000116591	0	0	0	0	0	0	0.00791562	0	0	0.00448621	0	0	0	0	0.000946502	0.44045	0	LUNG	control	CD4+ T cells
0.16993	0	0.0311533	0.250352	0	2.95268e-05	0	0	0	0	0	0	0.00468891	0	0	0.00153371	0	0	0	0.000152788	0.000146651	0.04122	0	LUNG	control	CD4+ T cells
0.148518	0	0.0278667	0.245963	0	0.0191763	0.000172984	0.00123085	0	0	0.00394417	0.022293	0.00512118	0	0	0.0383796	0	0	0	0	1.35923e-05	0.0836808	0	LUNG	control	CD4+ T cells
0.172656	0	0.137368	0.000487584	0.00314824	0.00060246	0.00087755	0.00555189	0	0	0	0	0.00197896	0.0287016	0.00142135	0.0295102	0	0	8.7494e-06	0.00585032	0.00705324	0.00770595	0	LUNG	control	CD8+ Tcells
0.32419	0	0.0168021	0.0236484	0.0030837	0.00419773	0.00541851	0.000953656	0	0	0.0757203	0	0.0670778	0.0117207	0.000267317	0.00793345	0	0	0	0.00721681	0.0292768	0.102341	0	LUNG	control	CD4+ T cells
0.0976422	0.245105	0	0.0134702	0	0.0320733	0	0	0	0	9.09294e-05	0	0	0.000703548	0	0	0	0.00249974	0.0211265	0.246026	0.00734922	0	0	LUNG	control	CD4+ T cells
0	0	0	0.00104685	0.000182879	0.0120123	0	0	0	0.0099203	0.0121902	0.0200291	0	0.0395412	9.6384e-06	0	0	0.00157887	0.00111006	0.101268	0.0868757	0	0	LUNG	control	CD4+ T cells
0	0	0	0.00137348	4.82035e-05	0.00668909	0	0	0	0.0153225	0.0247736	0.0183005	0	0.0424622	3.58625e-05	1.29236e-06	0	0.00360748	0.00785888	0.131286	0.201618	0.00512798	0	LUNG	control	CD4+ T cells
0	0	0	0	0	0.0181716	0	0	0	0.0102966	5.77826e-05	0	0	0	0	0	0	0.00266888	0.164462	0.000433262	0.0348985	0.0595858	0	LUNG	control	CD4+ T cells
0	0	0	0.00601285	0.000208438	0	0	0	0	0.0164806	0.000178312	0	0.0182117	0	0	0	0	0.00894706	0.229411	0	0.00333243	0.000917635	0	LUNG	control	CD4+ T cells
0.229343	0.000396809	0.454849	0.000498617	0	2.49879e-05	0	0	0	0.0149865	0.0287766	0.111588	0	0.193306	0.000565575	0.000978716	0	0.00123637	0.277333	0.653592	0.169391	0.0140745	0	LUNG	control	CD8+ Tcells
0.0990739	0	0.193929	0.000767169	0.0352941	0.00738649	0	0	0	0.0192636	0.0213422	0.162894	3.07458e-05	0.0792676	0.000496915	0.00260268	0	0.00355636	0.160955	0.287537	0.195604	0.380471	0	LUNG	control	CD8+ Tcells
0.251834	0	0.298621	0.00123369	0.000545286	0.00163382	0	0	0	0.0220126	0.0788785	0.0855358	0	0.137084	0.000275918	0.000401979	0	0.00590259	0.116092	0.291716	0.187191	0.0274776	0	LUNG	control	CD8+ Tcells
0.145199	0	0.153092	0.145875	0.001398	0.0107653	0	0	0	0.0163942	0.0161948	0.00783372	0.0360756	0.0418458	6.81315e-05	7.60045e-05	0	0.0147422	0.139186	0.0363722	0.142605	0.0780268	0	LUNG	control	CD4+ T cells
0.0639999	0	0.133008	0.0451156	0.00872052	0.0388281	0	0	0	7.14155e-05	0.00881465	0.00820091	0	0.00737782	0.00363559	1.0607e-06	0	0.0113444	0.156576	0.0216455	0.0914462	0.187774	0	LUNG	control	CD8+ Tcells
0.0562049	0.338421	0	0.0656415	0.018936	0.000419353	0	0	0	0.017847	0.000860193	2.63071e-05	0	0.0109196	0	0	0	0.0145036	0.0374265	0.221754	0.0700148	0	0	LUNG	control	CD4+ T cells
0.116898	0.189903	4.29357e-05	0.337115	0.00554342	0.0230901	0	0	0	0.0497947	0.0137519	0.027823	0	0.00250322	0	0.00022085	0	0.00564657	0.116528	0.11728	0.0634923	0.00585523	0	LUNG	control	CD4+ T cells
0.0727915	0.000358215	0.0123494	0.15544	0.0168329	0.179001	0	0	0	0.077312	0.133523	0.0440965	0.000940997	0.0664761	0.00793881	0.000963858	0	0.027376	0.186594	0.0730321	0.438395	0.333473	0	LUNG	control	CD4+ T cells
0.191121	0	0.199206	0.00905199	0.0012856	0.0174951	0	0	0	0.000536071	0.0280767	0.00382843	0	0.0909649	0.00565315	0.000128728	0	0.0338178	0.0133408	0.0920385	0.0495257	0.000761722	0	LUNG	control	CD8+ Tcells
0.241268	0.00318228	0.0381453	0.563924	0	0	0	0	0	0.00550252	0	0.00180061	0.0649562	0.0389153	0	0	0	0.00120185	0.234969	0.0499583	0.0555205	0.000233655	0	LUNG	control	CD4+ T cells
0.0360392	0	0.00638525	0.204365	0.0250481	0.0451792	0	0	0	0.00965973	0.0715638	0.0141664	0.00378176	0.0928644	0.016588	0.000643675	0	0.159535	0.0534368	0.0453216	0.129007	0.0533308	0	LUNG	control	CD4+ T cells
0.514717	0.728807	0.00167845	0.73395	0	0.000234328	0	0	0	0.000196478	0	0.00574785	0.00383978	0.0906207	3.81139e-05	0	0	0.0013422	0.758374	0.409534	0.282251	0.0443937	0	LUNG	control	CD4+ T cells
0.126592	0	0.0858988	0.000104362	0.000223076	0.0189201	0	0	0	0.0222718	0.00333935	0.0104054	0	0.0539066	0.000226166	3.76669e-05	0	0.00350874	0.00478017	0.162984	0.029903	0.0525753	0	LUNG	control	CD8+ Tcells
0.121546	0	0.00213573	0.00360314	0.0114888	0.0489229	0	0	0	0.0528566	0.0232197	0.0116606	0	0.144145	0.00319106	0.000775654	0	0.00863299	0.100384	0.143145	0.161342	0.159797	0	LUNG	control	CD8+ Tcells
0.119237	0	0.230842	0.0471811	0.0175731	0.0388575	0	0	0	0.02801	0.179632	0.207845	0	0.174716	0.00789703	0.0505962	0	0.0160922	0.184763	0.0756978	0.103019	0.0233707	0	LUNG	control	CD8+ Tcells
0.142739	0	0.00594385	0.00677202	0.000903181	0.114615	0	0	0	0.116099	0.0104627	0.0525672	0	0.225538	0.00702583	0.00117499	0	0.0126554	0.129015	0.258299	0.163691	0.0205219	0	LUNG	control	CD8+ Tcells
0	0	0	0	0	0	0	0	0	0	0	0	0	0	0	0	0	3.67154e-06	0.18651	0	0.0348322	0	0	LUNG	control	CD4+ T cells
0	0	0	0	0	0	0	0	0	0	0	0	0	0	0	0	0	0.000869005	0.153557	0.00160094	0.032779	0	0	LUNG	control	CD4+ T cells
0.308322	0	0.279993	0.000231661	0	0.0270055	0	0	0	0	0.00241761	0.00047845	0	0.0226203	7.85456e-06	0.000203952	0	0.00849702	0	0.0515253	0.0427367	0.132273	0	LUNG	control	CD8+ Tcells
0.276541	0	0.215096	0.000256611	0.0138783	0.069198	0	0	0	0	0.00220565	0.00350784	0	0.0146813	0.000138302	0	0	0.0035567	5.44974e-05	0.0366026	0.0113808	0.0370267	0	LUNG	control	CD8+ Tcells
0.114541	0.0581359	0.0421972	0.114417	9.28684e-06	0.000872033	0	0	0	0	0.000320279	0.00111423	4.56928e-06	0.0249314	9.88236e-05	0	0	0.0153817	0.163888	0.0271802	0.038293	0.0131664	0	LUNG	control	CD4+ T cells
0.310173	0.538674	0.0201805	0.612272	0.00358545	0.00114063	0	0	0	0.00180076	0	0.000408667	0.000972695	0.0365619	0	0	0	0.0118193	0.539812	0.11032	0.068758	0.00251655	0	LUNG	control	CD4+ T cells
0.210862	0.00108836	0.014806	0.0143962	0.000940045	0.0249109	0	0	0	0.00830738	0.0270488	0.00429796	0.0102989	0.0676269	0.000744454	0.00332903	0	0.00923534	0.112903	0.173845	0.349847	0.0222497	0	LUNG	control	CD4+ T cells
0.200909	0.363895	0.00102777	0.00196727	0.00143938	0.0666186	0	0	0	0.0421932	0.0158053	0.00504646	0	0.0659564	0.00588393	0.0026621	0	0.00358068	0.668955	0.255922	0.222845	0.185797	0	LUNG	control	CD4+ T cells
0.257333	0.000799014	0.00128353	0.0482112	0.00144604	0.012842	0	0	0	0.00697997	0.0512295	0.0100984	0	0.176219	0.0274213	0.119016	0	0.0159473	0.0708745	0.190296	0.069666	0.00273682	0	LUNG	control	CD8+ Tcells
0.18398	0	0.335775	0.00642096	0.000540094	3.69623e-06	0	0	0	0.00348175	0.000768505	0.012883	0.000152857	0.108205	0.00055702	0.000798781	0	0.0141468	0.0196517	0.19909	0.0937696	0.0181741	0	LUNG	control	CD8+ Tcells
0.00031475	0.0672005	0	0.000282168	9.94855e-05	0.36324	0	0	0	0	0	0	0	0.000846025	0	0	0	0.00582812	0.211301	0.0121376	0.0354097	0	0	LUNG	control	CD4+ T cells
0.400821	0.00382487	0.0584245	0.00699394	0.0602881	0.0371664	0	0	0	0.0501213	0.210484	0.0654402	0.147394	0.436725	0.0364905	0.00261817	0	0.0201026	0.286436	0.419655	0.259881	0.11678	0	LUNG	control	CD8+ Tcells
0.223663	0	0.256918	0.203078	0.0141229	0.0649658	0	0	0	0.00324931	0.160577	0.0386451	0	0.221717	0.00272672	0.0173706	0	0.00698712	0.100658	0.0172993	0.135263	0.0454573	0	LUNG	control	CD8+ Tcells
0.082142	0.409288	0	0	0.000569419	0.0245914	0	0	0	0.00653579	0.0262113	0.000126521	0	0.0211943	5.52247e-05	0	0	0.00273486	0.200394	0.0424341	0.097009	0.00184916	0	LUNG	control	CD4+ T cells
0.182481	0	0.281678	0.0177202	0.0010846	0.0474571	0	0	0	0.00214541	0.185231	0.0494398	0	0.0586167	0.000499505	0.0243721	0	0.00661881	0.000126306	0.115816	0.146561	0.0137985	0	LUNG	control	CD8+ Tcells
0.113058	0	0.338787	0.0619708	0.0177048	0.00229733	0	0	0	0.00952548	0.00754083	0.0033449	0	0.0378602	0.00465268	0.017901	0	0.0277148	0.104111	0.0365254	0.123645	0.00111823	0	LUNG	control	CD8+ Tcells
0.314416	1.62419e-05	0.710391	0.203688	0.0434532	0.0272161	0	0	0.00470613	0.101426	0.0796775	0.0165269	0	0.22328	0.0316641	0.115485	0	0.0609618	0.267408	0.100843	0.281873	0.00584626	0	LUNG	control	CD8+ Tcells
0.234663	0	0.390124	0.0448652	0.0172597	0.0409813	0	0	0	0.0148565	0.0107405	0.0231888	0	0.245445	0.00168134	0.00200169	0	0.0270303	0.147416	0.353972	0.120711	0.0297801	0	LUNG	control	CD8+ Tcells
0.0698397	0.229828	0	0.0162789	0.00991679	0.0337192	0	0	0	0.00555092	0.0486749	0.00599474	0	0.0410054	0.000897313	0.0046794	0	0.00924917	0.338283	0.0380015	0.0604557	0.0114355	0	LUNG	control	CD4+ T cells
0	0.00459151	0.00166291	0	0.0115056	0.0124745	0	0	0	0.0690976	0.257127	0.105582	0.000119075	0.238738	0.0204699	0.0255021	0	0.0508411	0.0313992	0.277671	0.316867	0.00502238	0	LUNG	control	CD8+ Tcells
0.349748	0.264825	6.96435e-06	0.0651309	0.0366574	0.00963973	0	0	0	0.0255072	0.0560165	0.0799676	0	0.0168918	0.000244416	0.00699268	0	0.0132066	0.00657852	0.0397134	0.139515	0.0239175	0	LUNG	control	CD4+ T cells
0.279025	0.60268	0	0	0.000204838	0.0999006	0	0	0	0.0468141	0.000237311	0.00203816	0	0.0263062	0.00209833	0	0	0.00632094	0.303154	0.447211	0.374064	0	0	LUNG	control	CD4+ T cells
0.254237	0.631802	5.48612e-05	0	0.00979417	0.00279406	0	0	0	0.00011395	0.000796191	0	0	0.0627492	0	0.00316411	0	0.00307736	0.190155	0.44841	0.160753	0.000374653	0	LUNG	control	CD4+ T cells
0.203174	0	0.499834	0.00881974	0.0219219	0.0276537	0	0	0	0.0687743	0.0408419	0.0139353	0	0.282319	0.0370962	0.000146379	0	0.00609833	0.26468	0.0445168	0.102763	0.00754308	0	LUNG	control	CD8+ Tcells
0.239719	0.521026	5.79425e-06	0.118505	0.0202051	0.177277	0	0	0	0.0119402	0.00794119	0.00210084	0	0.0344662	0.00166737	0	0	0.00338568	0.260167	0.347785	0.176735	0.00454887	0	LUNG	control	CD4+ T cells
0.116644	0	0.00188189	0.125785	0	7.99037e-06	0	0	0	0	0	0.00126025	0.00127663	0.0540338	0	0	0	0.00236407	0.0537938	0.00536078	0.0106566	0.148853	0	LUNG	control	CD4+ T cells
0	0	0	0	0.00117288	0.0044833	0	0	0	0.0154137	0.00124639	0	0	0.00266211	0	0	0	0.00743185	0.358307	0.00510418	0.00606645	0	0	LUNG	control	CD4+ T cells
0.00610389	0.156949	0.00109329	0.307021	0.0623886	0.175996	0	0	0	0.143477	0.0172696	0.000492602	0	0.0299022	2.8544e-05	2.20502e-05	0	0.016455	0.0863249	0.138706	0.28212	0.00282079	0	LUNG	control	CD4+ T cells
0.398621	1.15114e-06	0.44058	0.106193	0.000288047	0.00399586	0	0	0	0.00101553	0.00253333	0.00295058	0.0337382	0.0120732	0	0	0	0.00140852	0.214633	0.445014	0.180328	0	0	LUNG	control	CD8+ Tcells
0	0	4.61636e-05	0.048459	0.00101731	0.0123746	0	0	0	0.0063549	0.00385557	0.0368297	0	0.00187631	5.27701e-05	0.0114904	0	0.040688	0.342193	0.00972062	0.0300729	0.0188123	0	LUNG	control	CD4+ T cells
0.0879718	0.174063	3.66343e-05	0.162905	4.46718e-05	0.042259	0	0	0	0.0347297	0.0205013	0.0031985	0	0.0436215	0.000122016	0	0	0.00769464	0.164313	0.044549	0.106464	3.40334e-05	0	LUNG	control	CD4+ T cells
0.192175	0	3.77594e-05	0.000463473	0.000355063	0.00216458	0	0	0	0	0.00281641	0.0377819	0.00022318	0.11684	0.000206627	0	0	0.0136796	0.102832	0.0884583	0.0500294	7.26169e-05	0	LUNG	control	CD4+ T cells
0.284572	0.269829	0.000179872	0.0823897	0.00276241	0.000336385	0	0	0	0.00208198	0.0164108	0.000974802	0.00273596	0.0624236	0.00596538	0.00783373	0	0.0178507	0.039653	0.0182521	0.0962762	0.070547	0	LUNG	control	CD4+ T cells
0.127515	0	0	0.000530206	0	0.0136102	0	0	0	0	0.000608699	0.000764891	0	0.0516253	0	0	0	0.00724852	0.0794509	0.000518288	0.0184778	0.000598187	0	LUNG	control	CD8+ Tcells
0.0563632	0	0	0.201154	0.0456329	0.413325	0	0	0	0.000564131	0.00458559	0.000421073	0	0.0142121	0	0	0	0.00773957	0.268773	0.0140643	0.114361	0.0128134	0	LUNG	control	CD4+ T cells
0.345287	0.223669	0	0.459348	0	0	0	0	0	0.00148836	0.00562671	0.00227649	0.000109008	0.0232074	0	0	0	0.000429963	0.206775	0.000115219	0.0370246	0.0111509	0	LUNG	control	CD4+ T cells
0.3234	0	0	0.00363381	2.69559e-05	0.000277969	0	0	0	0.0013896	0.0207594	0.00318115	0	0.125407	0.000529122	0.0287196	0	0.00930258	8.74701e-06	0.000482128	0.0228426	0.00233957	0	LUNG	control	CD4+ T cells
0.355379	0	0.647447	0.0130556	0	0	0	0	0	0	0.0639404	0.0273161	0	0.12725	0	0.00951838	0	0.0099182	0.128653	0.200171	0.150764	0	0	LUNG	control	CD8+ Tcells
0.172138	0.187207	0	0.254897	0.000767668	0	0	0	0	0.019471	0.0101175	0.007943	0.000138219	0.0165853	0	0	0	0.00348646	0.177583	0.000132545	0.0469364	0.117585	0	LUNG	control	CD4+ T cells
0.441826	0.270008	0	0.00403093	0.00239552	0.000582641	0	0	0	0	0.000154659	0.00105866	0.0085149	0.00482667	0	0.000535388	0	0.035555	0.00231124	0.0145521	0.0443879	1.75363e-05	0	LUNG	control	CD4+ T cells
0.0919518	0	0.256068	0.00217328	0.00334494	0	0	0	0	0.00100825	0.00108499	0.00235075	0	0.0368229	0	0	0	0.00628907	0.0431191	0.0876454	0.0773843	0.00369062	0	LUNG	control	CD8+ Tcells
0.480885	0.26827	0	0.647323	0	0.00707558	0	0	0	5.56762e-05	0.000585459	0.00711837	0	0.0226612	0	0	0	0.00318235	0.441462	0.00836968	0.0384984	0.079932	0	LUNG	control	CD4+ T cells
0.381999	3.26089e-05	0	0.00211299	0.0495335	0.029999	0	0	0	0.00648672	0.103372	0.0133567	0	0.0246047	0.00225516	0	0	0.00558841	0.00550775	0.0214081	0.0405936	0	0	LUNG	control	CD4+ T cells
0.316503	0	0.00463398	0.00129987	0.112643	0.000155244	0	0	0	0	0.0151104	0.006388	0	0.0281927	0.000702874	0	0	0.0125366	0.0427697	0.00550364	0.0343491	0.0134972	0	LUNG	control	CD4+ T cells
0.172315	0.0661257	0	0.274284	0	0	0	0	0	0.000505833	9.91733e-05	3.47848e-05	0	0.00111994	0	0.000191944	0	0.00406901	0.231096	0.00688193	0.0192829	0.0309126	0	LUNG	control	CD4+ T cells
0.595199	0.610761	0	0.675088	0	0	0	0	0	0.0459075	0.00366495	0.00572586	0	0.0680597	0	0.00718626	0	0.0220784	0.634559	0.390942	0.0966471	0.0332161	0	LUNG	control	CD4+ T cells
0.315834	0.255037	0	0.302178	0	0	0	0	0	0.00419594	0.153304	0.117288	0	0.0367119	0.00364865	0.0222714	0	0.0145906	0.386263	0.134583	0.0432055	0.000673646	0	LUNG	control	CD4+ T cells
0.188326	0	0.282864	0.0912453	0.030406	0.00158526	0	0	0.0416811	0.000379102	0.0956786	0.0283651	0.000918096	0.217368	0.00713088	0.000590743	0	0.19403	0.200265	0.0669238	0.0953815	0.152915	0	LUNG	control	CD8+ Tcells
0.167763	0.372405	2.17638e-05	0.00598156	0.0109787	0.00374513	0	0	0	1.513e-05	0.108193	0.00234284	0	0.0052008	0.000111564	0.0142169	0	0.0284112	0.222683	0.0400507	0.177661	0.024069	0	LUNG	control	CD4+ T cells
0.463803	0	0	0.0081443	0.00190015	0.000349722	0	0	0	0.000115208	0.0307676	0.000651108	0	0.0596442	0	0	0	0.00230548	0.00500788	0.0221075	0.0267374	0	0	LUNG	control	CD4+ T cells
0	0	4.999e-05	0.000886939	0.00339143	0.000347324	0	0	0	0.000477884	0.00144321	0.00557542	0	0.057943	8.35003e-05	0.000203208	0	0.00492085	0.00217959	0.0481392	0.0623091	0.00112826	0	LUNG	control	CD4+ T cells
0.648753	0	0.00023078	0.192279	0.017901	0.0701053	0	0	0	0.0408478	0.10268	0.0226032	0.0147851	0.437041	0.00519391	0.00301017	0	0.0109818	0.0024638	0.0654362	0.0780284	0.00697342	0	LUNG	control	CD8+ Tcells
0.0659826	3.84901e-05	0.293475	0.187488	0.00428675	0.00187436	0	0	0	0.00285987	0.030636	0.000699733	0	0.0246379	0.000435886	0	0	0.00731728	0.0745977	0.0241419	0.00760196	4.56648e-05	0	LUNG	control	CD8+ Tcells
0.245554	0.191051	6.0805e-05	0.312122	0.000699491	0.0314733	0	0	0	0.0911708	0.0162203	0.0278928	0	0.00888031	0.000831327	0.000198492	0	0.0030628	0.263114	0.0465148	0.0756543	0.0946167	0	LUNG	control	CD4+ T cells
0.17197	0	0.156002	0.0493854	0.000201067	0.015622	0	0	0	0.00862119	0.112432	0.252099	0	0.22852	0.00728571	0.0506899	0	0.0096672	0.00350897	0.228195	0.0685173	0.00112771	0	LUNG	control	CD8+ Tcells
0.041178	0.0136541	0	9.52243e-05	0.000979759	0.00577227	0	0	0	0.000330108	0	5.65942e-05	0	0.000521028	0	0	0	0.00712333	0.190095	0.00501279	0.00758463	0.000468441	0	LUNG	control	CD4+ T cells
0.200936	0.278167	0	0.00158412	0.00406339	0.0102007	0	0	0	0.0417431	0.0010512	0.00397992	0	0.0210632	0.000216812	0.000158768	0	0.00613982	0.643251	0.207212	0.14426	0.0373634	0	LUNG	control	CD4+ T cells
0.268448	0.136397	0	0.000138459	0.0012929	0.0616509	0	0	0	0.0135287	0.0814022	0.0275699	0	0.0906165	0.0189733	0.000157878	0	0.00613164	0.0628087	0.182093	0.0572378	0.00313893	0	LUNG	control	CD4+ T cells
0.18554	0	0.125198	0.037134	0.0367043	0.0139473	0	0	0	0.0213713	0.114511	0.160166	0	0.434214	0.0148856	0.028718	0	0.00648724	0.00314717	0.222863	0.0832087	0.0200384	0	LUNG	control	CD8+ Tcells
0.344916	0.535953	4.02481e-05	0.415489	4.58889e-05	2.6755e-05	0	0	0	0.0281507	0.00447565	0.0516184	0.000349224	0.166761	0.000761839	0.00138467	0	0.0106773	0.758631	0.820953	0.269342	0.00604551	0	LUNG	control	CD4+ T cells
0.0553836	0.0812518	0	0.0627926	0.000195652	0.00340505	0	0	0	0.00120159	0.000674087	0.00073768	0	0.0124699	0.000188051	0.000138987	0	0.0048213	0.270886	0.219329	0.0386638	0.0335556	0	LUNG	control	CD4+ T cells
0.273922	3.62189e-05	0.603901	0.00358901	1.59463e-06	0.0423893	0	0	0	0.00321331	0.141179	0.0423095	0	0.441968	0.0215997	0.0462213	0	0.0279355	0.00440844	0.161127	0.295068	0.0194905	0	LUNG	control	CD8+ Tcells
0.510827	0	0.345407	0.0850863	0.0137796	9.53065e-06	0	0	0	0.010188	0.0032293	0.0461195	0	0.25027	0.00446694	0.00289296	0	0.0109969	0.0164079	0.378314	0.208912	0.0273135	0	LUNG	control	CD8+ Tcells
0.211118	0	0.428651	0.031208	0.0391619	0	0	0	0	0.00278387	0.0487098	0.0548933	0	0.42447	0.00492137	4.18535e-05	0	0.0159748	0.192503	0.0580882	0.178063	0.11503	0	LUNG	control	CD8+ Tcells
0.608777	0	0.0759976	0.137087	0.112813	0	0	0	0	0.00511133	0.07656	0.0183602	0	0.473373	0.00500357	1.79656e-05	0	0.00733758	0.0410097	0.0395311	0.195759	0.00283461	0	LUNG	control	CD8+ Tcells
0.557273	0	2.65973e-05	0.0166464	0.032202	0.0472698	0	0	0	0.00473001	0.00300037	0.0214342	6.85197e-05	0.188992	0.00412788	0.0105765	0	0.00338737	0.0321019	0.0574964	0.133341	0	0	LUNG	control	CD4+ T cells
0.46606	8.11028e-05	4.73056e-05	0.0234172	0.0588572	0.0295864	0	0	0	0.0149588	0.0123787	0.0166642	0.000936657	0.109052	0.00154799	0.028804	0	0.00335509	0.0340275	0.0507691	0.0767966	0.0318512	0	LUNG	control	CD4+ T cells
0.102699	0	0.0619041	0.000199737	0.000816709	0.00255645	0	0	0	0	0.00266487	0	0.00724811	0.104878	0.000153137	0	0	0.00101621	0.00441352	0.00274522	0.0299255	0.0169094	0	LUNG	control	CD8+ Tcells
0	0.00343738	0	0.000879927	0.0703577	0.0173744	0	0	0	0.0186047	0.235025	0.089958	0	0.13717	0.0004782	0.00128905	0	0.0130271	0.00316697	0.181995	0.361754	0.0067191	0	LUNG	control	CD8+ Tcells
0.335782	0.426205	0	0.000753044	0.000196915	8.92421e-06	0	0	0	0	0.0808821	0.019556	0.00191538	0.0278487	1.45585e-05	0.000432453	0	0.00318	0.000632981	0.0220454	0.131377	0.0741619	0	LUNG	control	CD4+ T cells
0.23474	0	0.0229814	0.497033	0	0	0	0	0	0.0432347	0.0126764	0.00871104	0	0.022425	0.00389667	0.00560578	0	0.00294178	0.0469087	0.0273175	0.0317321	0.00310415	0	LUNG	control	CD4+ T cells
0.286368	0.201781	0	0.331138	0.000795233	0	0	0	0	0.012257	0.186148	0.123689	0	0.0345001	1.82916e-05	0.00695438	0	0.00706779	0.0937266	0.0262622	0.153907	0.00777998	0	LUNG	control	CD4+ T cells
0.374157	0	0.0141718	0.300997	0.0111068	0.00924322	0	0	0	0.0141979	0.00111648	0.00399579	0.0515843	0.0795168	0.00120489	7.65307e-05	0	0.00379346	0.0778984	0.0545266	0.081146	0	0	LUNG	control	CD4+ T cells
0.144444	0	0.000166714	0.0133254	0.000109	0.00139571	0	0	0	0.00054267	0.000430475	0.0172164	0	0.0687344	0.00192982	0.00706119	0	0.00985977	0.00326376	0.146392	0.0636336	0.00378487	0	LUNG	control	CD4+ T cells
0.210603	0.00237298	0.00512165	0.000621407	0.00105776	0	0	0	0	0.00172421	0.0223308	0.00698419	0.000236847	0.041236	0.000433337	0.0684976	0	0.00990496	0.0083385	0.037319	0.110182	0.0270352	0	LUNG	control	CD8+ Tcells
0.736272	0	0	0.00524712	0	0	0	0	0	1.64252e-05	0.172686	0.0446578	0.000142919	0.027006	0.000303365	0.00039055	0	0.00471008	0.00938332	0.0172284	0.0766614	0.0301096	0	LUNG	control	CD4+ T cells
0.0263372	0.00310108	0	0	0	0.0323409	0	0	0	3.28925e-05	0.000311024	9.64765e-05	0.0983955	0.0291079	6.40376e-05	0	0	0.00920803	0.418552	0.0210261	0.0378446	0.0594443	0	LUNG	control	CD4+ T cells
0.305247	0	0.163678	0.000564618	0.00144452	0	0	0	0	0	0.0160738	0.0316946	0	0.123725	0.000632978	0.0042255	0	0.0026581	0.00200062	0.147608	0.11241	0.00202933	0	LUNG	control	CD8+ Tcells
0.0207955	0.0898715	0.0472932	0	0.0910724	0.000182898	0	0.0671765	0	0.000543274	0	0	0.0872334	0.000298617	0.0314428	0.00879628	0.329243	0.00411105	0.00550351	0.00779014	0.474612	0.182582	0	LUNG	control	CD4+ T cells
0.472937	0.482838	0.0110105	0.00638527	0.0156143	0	0	0.0775038	0	0.055414	0.00131056	0	0.0570929	0.00226261	0.0339911	0.00835365	0.17261	0.00190227	0.453651	0.172563	0.238291	0.307043	0	LUNG	control	CD4+ T cells
0.0184543	0.0805888	0.0810122	0	0.0677253	0	0	0.0671087	0	0.000491836	0.0168389	0	0.0903397	7.88513e-05	0.0282127	0.0174171	0.262013	0.00226708	0.00527209	0.00242948	0.274836	0.197835	0	LUNG	control	CD8+ Tcells
0.0110849	0.104216	0.0225877	0	0.0183971	0.000100203	0	0.0822081	0	0.0324322	0	0	0.0465628	0.000347111	0.0444582	0.00901065	0.185535	0.00150083	0.00253389	0.0322923	0.257392	0.0869266	0	LUNG	control	CD4+ T cells
0.0119686	0.159456	0.0137905	0	0.0146054	0.00658033	0	0.117483	0	0.025879	0.00215758	0	0.0352856	0.0416766	0.0317143	0.0147942	0.189382	0.00980745	0.00130597	0.042983	0.337057	0.0385635	0	LUNG	control	CD4+ T cells
0.451573	0.513521	0.0150587	0	0.00286914	0	0	0.0494751	0	0.160148	0	0	0.0411546	0.00794823	0.0276831	0.00667208	0.131212	0.000972557	0.817429	0.0239226	0.121541	0.271997	0	LUNG	control	CD4+ T cells
0.36741	0.0187691	0.658379	0.0485205	0.00519626	0	0	0.0497131	0	0.045858	0.000771684	0	0.279963	0.0322795	0.0703381	0.00791601	0.447611	0.000283042	0.222608	0.00552526	0.260518	0.00312472	0	LUNG	control	CD8+ Tcells
0.638063	0.884746	0.019194	0	0.0107766	0	0	0.0773894	0	0.603426	0.000870541	0	0.0603709	0.0324401	0.0476307	0.0169619	0.247859	0.00085433	1	0.0494147	0.313346	0.0934637	0	LUNG	control	CD4+ T cells
0.440245	0.0226057	0.364148	0	0.004469	0	0	0.0656483	0	0.0402587	0.000216987	0	0.0730466	0.00549384	0.213589	0.00633487	0.3708	0.00328282	0.00595385	0.00429841	0.219693	0.334592	0	LUNG	control	CD8+ Tcells
0.454761	0.0481405	0.946734	0	0.0125655	0.311864	0	0.088484	0	0.0654156	0	0	0.0344535	0.00102143	0.0563885	0.00795904	0.157613	0.00159419	0.0637428	0.0286101	0.0577677	0.03798	0	LUNG	control	CD8+ Tcells
0.00389422	0.0165597	0.00985107	0	0.00353193	0	0	0.0821899	0	0	0	0	0.0657202	0	0.0273396	0.0102684	0.101226	0.00259821	0.591941	0	0.426914	0.35097	0	LUNG	control	CD4+ T cells
0.0173358	0.0143816	0.0213189	0.241556	0.00258863	0	0	0.0754587	0	0	0.0385652	0	0.195116	0.00726376	0.0669642	0.0185707	0.118987	0.00174101	0.12408	0.000944674	0.211306	0.000699001	0	LUNG	control	CD4+ T cells
0.514186	0.851064	0.0499619	0.0840003	0.0361726	0.000109414	0	0.159952	0	0.09578	0.00106748	0	0.0666682	0.267527	0.0845536	0.0204821	0.39143	0.0241124	0.886552	0.559507	0.396688	0.0189642	0	LUNG	control	CD4+ T cells
0.817506	0.47268	0.0154135	0	0.000292436	0.00780511	0	0.246267	0	0	0	0	0.0121983	0.0126182	0.0281497	0.0037495	0.17404	0.000786039	0.00108791	0.0649064	0.0421391	0.000618944	0	LUNG	control	CD4+ T cells
0.203264	0.407856	0.0426195	0	0.0503477	0.0068434	0	0.102948	0	0.00107886	0.00898838	0	0.053338	0.0806309	0.0649748	0.0140457	0.427514	0.0212395	0.0771622	0.121313	0.295985	0.0262521	0	LUNG	control	CD4+ T cells
0.84961	0.957083	0.0361142	0.0112173	0.00582097	0	0	0.293395	0	0.204789	0.00427801	0	0.0726851	0.166759	0.0669155	0.0180909	0.441959	0.259851	0.616253	0.284495	0.520503	0.0322193	0	LUNG	control	CD4+ T cells
0.478146	0.567965	0.0300786	0	0.0185145	0	0	0.149975	0	0.0150659	0.00641274	0	0.0524934	0.0376077	0.0584152	0.0118695	0.372765	0.00464701	0.191109	0.0933493	0.420581	0.00224599	0	LUNG	control	CD4+ T cells
0.0158115	0.0629219	0.0130331	0	0.00290158	0.450154	0	0.0586309	0	0.0159179	0	0	0.207352	0	0.0379723	0.00769885	0.171058	0.00198586	0.399868	0.000280743	0.259017	0.192652	0	LUNG	control	CD4+ T cells
0.192823	0.359357	0.0169788	0.0793375	8.89854e-05	0.0360688	0	0.0397952	0	0.124475	0.0281235	0	0.0196326	0.227886	0.137789	0.254958	0.13779	8.93799e-05	0.138257	0.069054	0.128239	0.00241583	0	LUNG	control	CD8+ Tcells
0.503136	0.699598	0.0138539	0.259224	0.00238108	0	0	0.0442361	0	0.391417	0.0446712	0	0.0132341	0.0135069	0.0510843	0.265734	0.171661	0.00223026	0.424827	0.732049	0.174305	0.0111837	0	LUNG	control	CD4+ T cells
0.919044	0.880786	0.0761865	0	0.00641813	0.00344298	0	0.340289	0	0.351242	2.74581e-05	0	0.0527739	0.0377988	0.062644	0.0109815	0.265253	0.281392	0.723693	0.0571908	0.432921	0.00606351	0	LUNG	control	CD4+ T cells
0.485084	0.811542	0.0122872	0.0363079	0.000471778	0	0	0.195004	0	0.00893796	0.0311641	0	0.053752	0.0175438	0.0430238	0.0172525	0.216459	0.000845379	0.0234007	0.0136863	0.125977	0	0	LUNG	control	CD4+ T cells
0.557786	0.518585	0.0481437	0	0.00248857	0.59109	0	0.329216	0	0.177339	4.42137e-05	0	0.0628495	0.0551026	0.0773121	0.0112801	0.195328	0.0405008	0.141692	0.0011442	0.271429	0.033756	0	LUNG	control	CD4+ T cells
0.135456	0.1523	0.0360364	0.00553012	0.00534964	0.506467	0	0.0871154	0	0.0364442	0.00191938	0	0.046257	0.0026692	0.07836	0.0375925	0.196222	0.00299867	0.0346457	0.000196205	0.132232	0.32239	0	LUNG	control	CD4+ T cells
0.0134129	0.0481431	0.012416	0	0.00405068	0	0	0.0740434	0	0.0533512	0	0	0.420274	0	0.0369807	0.00887112	0.281268	0.00560758	0.713737	0.000519383	0.315044	0.244552	0	LUNG	control	CD4+ T cells
0.598344	0.719556	0.0161836	0.0237416	0.000790909	0	0	0.0496607	0	0.0916292	0.0594524	0	0.0410015	0	0.0230116	0.0102645	0.343668	0.000724392	0.321231	0.0071403	0.127835	0	0	LUNG	control	CD4+ T cells
0.44751	0.556284	0.00814742	0	0.00773529	0.0037281	0	0.0403721	0	0.0163101	0.00231794	0	0.0411041	0.000288239	0.0221033	0.00855383	0.166748	0.000566135	0.341456	0.0478747	0.12972	0.0840043	0	LUNG	control	CD4+ T cells
0.310564	0.0162218	0.0223049	0.412063	0.0022428	0	0	0.0673241	0	0.00828192	0	0	0.0336605	0	0.067139	0.00805263	0.409978	0.00915612	0.0180007	0.00125525	0.179843	0.45543	0	LUNG	control	CD4+ T cells
0.263534	0.0165895	0.0199734	0.406761	0.0109991	0.00374221	0	0.0921084	0	0.00333737	0.0106288	0	0.0253085	0	0.0559376	0.0192166	0.477966	0.00136673	0.0106333	0.000925566	0.118209	0.268575	0	LUNG	control	CD4+ T cells
0.740287	0.680564	0.0149882	0	0.00150155	0.00159598	0	0.0575795	0	0.024616	0.0246355	0	0.0213872	2.37856e-06	0.0356734	0.00882735	0.147887	0.000355789	0.235918	0.0108002	0.151976	0.040969	0	LUNG	control	CD4+ T cells
0.216124	0.290468	0.0286314	0	0.0342864	0	0	0.0982838	0	0	0	0	0.0744357	0.000160091	0.0712951	0.00853457	0.399906	0.00284762	0.0244868	0.0324692	0.136232	0.0955541	0	LUNG	control	CD4+ T cells
0.607414	0.629391	0.0280598	0	0.018577	0.0529862	0	0.23581	0	0.00369996	0.00288885	0	0.0237238	0.0192773	0.061108	0.0212034	0.285598	0.0019952	0.258702	0.584498	0.215024	0.0538775	0	LUNG	control	CD4+ T cells
0.312773	0.612393	0.0365262	0.00321713	0.0226288	0	0	0.19376	0	0.0563887	0.0720996	0	0.209058	0.0254165	0.0543699	0.0367991	0.332646	0.0408385	0.306629	0.0654568	0.250661	0.0230937	0	LUNG	control	CD4+ T cells
0.00681484	0.054903	0.00705034	0	0.000823404	0	0	0.0696029	0	0	0	0	0.054864	0.00024644	0.0364995	0.0378931	0.0693553	0	0.646983	0	0.288503	0.0967906	0	LUNG	control	CD4+ T cells
0.00971767	0.063177	0.0101645	0	0.0042315	0	0	0.0730176	0	0.0155734	0.0010678	0	0.0427978	0	0.0249003	0.0173536	0.140653	0.00163466	0.693375	7.96111e-05	0.33077	0.134384	0	LUNG	control	CD4+ T cells
0.432747	0.464995	0.0186443	0.483961	0.01618	0.145926	0	0.182506	0	0.0681467	0.0142703	0	0.196791	0.137874	0.0931663	0.0108757	0.185281	0.00236687	0.495692	0.0858218	0.33478	0.397446	0	LUNG	control	CD4+ T cells
0.280425	0.674744	0.0204952	0.00126878	0.00342476	0.0265596	0	0.388143	0	0.0530565	0.00105821	0	0.065044	0.0220326	0.047102	0.0109156	0.220931	0.191079	0.271408	0.0198123	0.477437	0.00123179	0	LUNG	control	CD4+ T cells
0.43879	0.0250479	0.715975	0	0.00267111	0	0	0.0895809	0	0	0	0	0.0505792	0.0045527	0.0554935	0.247318	0.174176	0.000460334	0.0634833	0.0147218	0.0313982	0.0112618	0	LUNG	control	CD8+ Tcells
0.785337	0.0907778	0.801015	0.00430567	0.00739474	0	0	0.244307	0	0.0424929	8.62251e-05	0	0.0217256	0.183014	0.0777801	0.0125955	0.195588	0.00189704	0.00514231	0.509965	0.307527	2.93081e-05	0	LUNG	control	CD8+ Tcells
0.690994	0.0253257	0.783149	0	0.000636848	0	0	0.214264	0	0.00624784	0.000577742	0	0.00803777	0.00159265	0.0749572	0.00811573	0.0763111	0.00062131	0.00218167	0.494828	0.15577	1.22387e-05	0	LUNG	control	CD8+ Tcells
0.816058	0.0400402	0.907073	0.024601	0.000634474	0	0	0.189347	0	0.0693725	0.0144226	0	0.0286569	0.0877234	0.132343	0.0219481	0.519751	0.000937803	0.00861498	0.388322	0.247079	0	0	LUNG	control	CD8+ Tcells
0.621344	0.0221404	0.655583	0.00450153	0	0	0	0.0640624	0	0.000470321	0.0607763	0	0.037458	0.0763184	0.155049	0.0126583	0.491361	0.000358873	0.00402871	0.0120344	0.147606	0	0	LUNG	control	CD8+ Tcells
0.546138	0.600646	0.125895	0	0.047456	0	0	0.0398393	0	0.0529236	0	0	0.0263225	0.0375969	0.0652904	0.0291152	0.24234	0.000596654	0.288621	5.45198e-05	0.140093	0.00319744	0	LUNG	control	CD4+ T cells
0.185223	0.305043	0.0639267	0	0.0136712	0.960369	0	0.0577783	0	0.0862903	0.0070333	0	0.133478	0.00152263	0.040249	0.023521	0.0913119	0.00150289	0.347041	0.04572	0.352687	0.649361	0	LUNG	control	CD4+ T cells
0.466029	0.482194	0.138612	0	0.0205197	0.946035	0	0.0956324	0	0.159947	0.00693722	0	0.25688	0.00693776	0.0468558	0.0618597	0.396911	0.00692334	0.735694	0.100668	0.289187	0.414505	0	LUNG	control	CD4+ T cells
0.715303	0.712775	0.011635	0.376247	0.00191799	0	0	0.0987567	0	0.15135	0.00364787	0	0.0512458	0.017231	0.0434779	0.00592177	0.213919	0.0025373	0.393525	0.0718346	0.251542	0	0	LUNG	control	CD4+ T cells
0.419479	0.374484	0.289034	0.0174666	0.0228171	0.764141	0	0.114201	0	0.202798	0.162358	0	0.187602	0.00630028	0.061468	0.0437274	0.19542	0.010722	0.631468	0.110052	0.244079	0.483368	0	LUNG	control	CD4+ T cells
0.244775	0.55058	0.0303272	0	0.00203094	0	0	0.0492293	0	0.00121118	0.00718954	0	0.0117662	0.00739905	0.0351902	0.0190166	0.148896	0.000489689	0.72015	0.00605385	0.153222	5.95407e-05	0	LUNG	control	CD4+ T cells
0.611002	0.482487	0.321595	0	0.0318902	0.282928	0	0.0993674	0	0.484387	0.0138089	0	0.378941	0.0265667	0.0757437	0.0581768	0.322951	0.0110655	0.737509	0.171364	0.342911	0.212334	0	LUNG	control	CD4+ T cells
0.685513	0.0543962	0.686299	0.00828281	0.00409455	5.66291e-05	0	0.0916058	0	0.0807892	0.00345831	0	0.0742592	0.461909	0.253948	0.22327	0.396393	0.00307051	0.0569212	0.0347821	0.232293	0.606384	0	LUNG	control	CD8+ Tcells
0.715098	0.0612741	0.729309	0	0.00597895	0	0	0.0457562	0	0.0393563	0	0	0.052903	0.403741	0.262349	0.192369	0.355958	0.00433213	0.0209293	0	0.177543	0.717491	0	LUNG	control	CD8+ Tcells
0.585688	0.259961	0.938426	0	0.0174782	0.318678	0	0.140782	0	0.316656	0.000233609	0	0.192214	0.0403608	0.0852041	0.0819081	0.212313	0.0312315	0.725867	0.289395	0.313927	0.156483	0	LUNG	control	CD8+ Tcells
0.185858	0.120997	0.087732	2.71667e-06	0.00667061	0.0407009	0	0.0677103	0	0.176742	0.0454701	0	0.465528	2.18281e-05	0.0537225	0.0275956	0.146625	0.00461677	0.113086	0.0322316	0.201774	0.104192	0	LUNG	control	CD4+ T cells
0.0106573	0.0612193	0.024971	0.214183	0.00626135	0.0264113	0	0.0700045	0	2.33695e-06	0	0	0.230475	0.000142115	0.0549491	0.011793	0.477986	0.00103509	0.0747301	0.000174974	0.12392	0.261073	0	LUNG	control	CD4+ T cells
0.180654	0.151208	0.0380627	0.0276523	0.0252936	0.457717	0	0.128957	0	0.00568421	0.0020506	0	0.377731	0.00419002	0.0505842	0.0120723	0.348241	0.00372949	0.382248	0.00210828	0.323912	0.238919	0	LUNG	control	CD4+ T cells
0.632992	0.704164	0.0119136	0.000423544	0.00227493	0.0569427	0	0.209884	0	0	0.00147373	0	0.0223268	0	0.0254211	0.0232803	0.137623	0.000262993	0.0095872	0	0.11213	0.00151687	0	LUNG	control	CD4+ T cells
0.762069	0.447649	0.0250935	0.0277745	0.0252121	0.450221	0	0.464795	0	0.00592691	0.00256569	0	0.261894	0.00955407	0.0521368	0.00971868	0.239993	0.00866924	0.411777	0.270725	0.324059	0.30497	0	LUNG	control	CD4+ T cells
0.138806	0.105819	0.0339894	0	0.00845933	0.878204	0	0.071074	0	0.000770788	0	0	0.0733346	9.98841e-06	0.0318464	0.00788659	0.223104	0.00107853	0.0527301	0.000189667	0.315459	0.0788917	0	LUNG	control	CD4+ T cells
0.758506	0.631733	0.0144529	0.0467618	0.00618153	0.0656779	0	0.0660894	0	0.146311	0.00392763	0	0.0697767	0.017478	0.032232	0.0136109	0.29783	0.00224357	0.777257	0.0989215	0.305219	0.202494	0	LUNG	control	CD4+ T cells
0.177803	0.0230541	0.0131721	0	0.000944627	0	0	0.097129	0	0.00132724	0.148229	0	0.0149073	0	0.0139342	0.0897012	0.547323	0.000349422	0.00661942	0.0510088	0.010609	0.169272	0	LUNG	control	CD8+ Tcells
0.266022	0.278111	0.0144405	0.00222669	0.0255752	0.0131524	0	0.0669027	0	0.0416651	0.00301328	0	0.0609996	0.00317645	0.028406	0.00817866	0.266831	0.00138795	0.238038	0.0092028	0.120659	0.295871	0	LUNG	control	CD4+ T cells
0.354917	0.0347452	0.0103234	0.00439213	0.00492535	0.000230573	0	0.187454	0	0.0300293	0.119687	0	0.027838	0.00111366	0.0249454	0.140345	0.579565	0.000294968	0.0576398	0.238455	0.108991	0.0243363	0	LUNG	control	CD4+ T cells
0.463796	0.0267194	0.0153987	0	0.000963652	0.073157	0	0.149233	0	0.083581	0.180757	0	0.0792362	0.0130736	0.0347955	0.300749	0.572471	0	0.230003	0.355701	0.113162	0.0593604	0	LUNG	control	CD8+ Tcells
0.18992	0.106649	0.0371901	0.000316503	0.00290559	0.161327	0	0.139253	0	0.0241109	0.12632	0	0.0532251	0.00051012	0.0450566	0.0550755	0.145751	0.0747779	0.0721871	0.0147148	0.119739	0.16152	0	LUNG	control	CD4+ T cells
0.309016	0.0345285	0.0210964	0	4.26298e-05	0.0222738	0	0.0737702	0	0.116409	0.061203	0	0.0528856	0	0.0268926	0.152559	0.145538	0	0.0791903	0.0038889	0.134824	0.0517882	0	LUNG	control	CD4+ T cells
0.184474	0.0843928	0.0129767	0.00262774	0.0030132	0.122774	0	0.0971975	0	0	0.0294205	0	0.0590583	0	0.0225855	0.00624759	0.158846	0.00280726	0.214994	0	0.2427	0.255317	0	LUNG	control	CD4+ T cells
0.175093	0.0953356	0.184379	0.000224978	0.00756262	0.898233	0	0.0729675	0	0.00320366	0.000288986	0	0.080033	0.00345912	0.0375922	0.00788062	0.134736	0.00177745	0.109692	0.00506964	0.307969	0.0779445	0	LUNG	control	CD4+ T cells
0.0852858	0.073626	0.056233	0	0.00296698	0.658761	0	0.0667461	0	0	0.0102003	0	0.0603687	0	0.0211397	0.00937433	0.170864	0.00124564	0.320331	0	0.376234	0.0518366	0	LUNG	control	CD4+ T cells
0.0833224	0.0665275	0.0832267	0.000284022	0.0109873	0.56644	0	0.0712795	0	0.000214939	0.0251589	0	0.0921802	0.000443146	0.0399637	0.0118319	0.21856	0.00123574	0.258116	6.85191e-05	0.339301	0.0769872	0	LUNG	control	CD4+ T cells
0.492683	0.0590374	0.030182	0	0.00599134	0.00018357	0	0.497349	0	0.0168896	0	0	0.0733167	0.0492	0.0526878	0.562325	0.552526	0.00248394	0.26129	0.526518	0.30612	0.270853	0	LUNG	control	CD8+ Tcells
0.536689	0.0713555	0.831962	3.68206e-05	0.0146383	0.777038	0	0.143781	0	0.00015936	0.000938198	0	0.0930349	0.0229066	0.0660732	0.0254728	0.362388	0.00195868	0.411821	0.0748617	0.203756	0.100454	0	LUNG	control	CD8+ Tcells
0.0229108	0.0290786	0.0175833	0	0.00846329	0	0	0.073854	0	0.0248431	0	0	0.0366432	0.00769399	0.0323763	0.00646175	0.169994	0.00118388	0.222462	0.000144113	0.124204	0.223383	0	LUNG	control	CD4+ T cells
0.140873	0.131131	0.151992	0	0.00955704	0.281118	0	0.107098	0	0.0150996	0.000410696	0	0.0600693	0.00800682	0.0489724	0.20275	0.198447	0.00468502	0.0332316	0.00428571	0.252522	0.0719843	0	LUNG	control	CD8+ Tcells
0.016865	0.0415715	0.0168149	0	0.00468904	0	0	0.0943892	0	0.00139783	0	0	0.0448567	0.000729348	0.0424781	0.00579434	0.266243	0.00118873	0.270859	2.25675e-05	0.138563	0.111519	0	LUNG	control	CD4+ T cells
0.402032	0.059533	0.676594	0	0.0108583	0.00600283	0	0.229543	0	0.0223754	0.0112206	0	0.274355	0.147168	0.122934	0.454273	0.410368	0.0077102	0.415829	0.312724	0.196506	0.365323	0	LUNG	control	CD8+ Tcells
0.255186	0.0378593	0.690424	0	0.00632133	0	0	0.0720555	0	0.0658974	0.00477849	0	0.136277	0.00159278	0.0403279	0.0235727	0.164361	0.00246827	0.35796	0.0229768	0.126511	0.0630022	0	LUNG	control	CD8+ Tcells
0.219917	0.40172	0.0260115	0	0.00586604	0.0445721	0	0.0556307	0	0.136107	0.0536824	0	0.0154824	0	0.0280975	0.0048502	0.212288	0.00018801	0.135632	0.0675586	0.165202	0	0	LUNG	control	CD4+ T cells
0.00200748	0.0298277	0.0114731	0	0.0370316	0	0	0.0584637	0	0.153839	6.80003e-05	0	0.0100133	0.16423	0.0359474	0.0050223	0	0.00207113	0.000175927	0.632547	0.479987	0	0	LUNG	control	CD8+ Tcells
0.314812	0.0408658	0.854691	0	0.0119366	0	0	0.100033	0	0.0569111	0.00285405	0	0.0202522	0.0126944	0.0553299	0.0136823	0.131741	0.000584889	0.618171	0.158706	0.209897	0.0218956	0	LUNG	control	CD8+ Tcells
0.0109997	0.145956	0.0166741	0	0.0360926	0	0	0.0615405	0	0.060046	0.075576	0	0.0624836	0.00511014	0.0401536	0.00552108	0.124034	0.000818375	0.00312746	0.0407608	0.0983775	0	0	LUNG	control	CD8+ Tcells
0.0053561	0.0434425	0.0118017	0	0.00392976	0	0	0.107165	0	0	0	0	0.0617446	0	0.0566084	0.00647812	0.164514	0.00157723	0.272354	0	0.171934	0.276441	0	LUNG	control	CD4+ T cells
0.106891	0.334493	0	0.000524749	0	0.00917958	0	0	0	0	0.0171751	0	0	0	9.79008e-05	0	0	0.00212674	0	0.00503353	0.0201191	0	0	LUNG	control	CD4+ T cells
0.198893	0.171365	0	0	0	0	0	0	0	0	0.000562724	0	0	0.000188578	0.00219003	0	0	0.00106789	0	0	0.00680187	0	0	LUNG	control	CD4+ T cells
0	0	0	0.0139896	0	0	0.024872	0	0	0	0	0	0	0	0.000144855	0	0	0.000208501	0.0171561	0	0.0260684	0	0	LUNG	control	CD4+ T cells
0.33896	0.0298523	0	0	0	3.06349e-06	0	0	0	0	0	0	0	0	0	0	0	0.000548218	0	0	0.00361873	0	0	LUNG	control	CD4+ T cells
0	0.00511634	0	0	0	0	0	0	0	0	6.61936e-05	0	0	0.000651111	0.00238188	0	0	0.00519692	0	0	0.057612	0	0	LUNG	control	CD4+ T cells
0	0.263605	0	0	0	0	0	0	0	0	0.00970194	0	0	7.76005e-05	0.00541702	0	0.00420892	0.00460085	0.0355403	0	0.048672	0	0	LUNG	control	CD4+ T cells
0.0903541	0.0937137	0	0.00254588	0	0	0	0	0	0	0.00105263	0	0	0	5.88462e-06	0	0	0.000229193	0	0	0.000758136	0	0	LUNG	control	CD4+ T cells
0	0.0486239	0	0	0	0	0	0.000188886	0	0	0.00721672	0	0	0.00582221	0.00172403	0	0.00173658	0.00293945	0.0379167	0	0.0452645	0	0	LUNG	control	CD4+ T cells
0	0.00103226	0.000168002	0	0	5.24318e-06	0	0	0	0	0	0	0	0	4.89384e-05	0	0	0.00359971	0	0	0.0252939	0	0	LUNG	control	CD8+ Tcells
0.00507901	0.13063	0	0.000233409	0	0.0507737	0.000751992	0	0	0	0.0370654	0	0	0.00239538	0.00252014	0	0	0.00441046	0	0.000424398	0.0928894	0	0	LUNG	control	CD4+ T cells
0.76571	0.726931	0	0.0021176	0	0.00959588	0.000526448	0	0	0	0.0174354	0	0	0.0104512	0.0129062	0	0	0.0258961	0	0.000127237	0.16933	0	0	LUNG	control	CD4+ T cells
0.247005	0.194201	0	0	0	0	0	0	0	0	0.0150027	0	0	0.00145722	0.00212212	0	0	0.00330822	0	0	0.0244889	0	0	LUNG	control	CD4+ T cells
0.0187912	0.000192226	0.510919	0	0	0	0	0	0	0	0	0	0	0	0.000171193	0	0	0.000814134	0.0440007	0	0.0116626	0	0	LUNG	control	CD8+ Tcells
0	0.0113559	0	0	0	0	0	0.0396686	0	0	0.00189368	0	0	0	0.000931689	0	0	0.00415941	0	0	0.0367219	0	0	LUNG	control	CD4+ T cells
0.656356	0.523033	0	0.0881072	0	0	0	0	0	0	0.00532203	0	0	0.0160096	0.00381688	0	0	0.0587595	0	0.0641359	0.164301	0	0	LUNG	control	CD4+ T cells
0	0.00530981	0.000218319	0.0285433	0	0	0	0	0	0	0	0	0	0.0843622	0.0109542	0	0.000835927	0.0163694	0.630166	0	0.00831059	0.00821627	0	LUNG	control	CD4+ T cells
0.471587	0.386208	0	0	0	0	0.0203869	0	0	0	0	0	0	0	8.89976e-05	0	0	0.00132635	0	0	0.0282062	0	0	LUNG	control	CD4+ T cells
0	0.00947204	0	0.00201499	0	0	0.000179957	5.05865e-05	0	0	0.00612673	0	0	0	0.00296588	0	0	0.00746569	0	0	0.0436815	0	0	LUNG	control	CD4+ T cells
0	0.0859396	0	0.000466675	0	0.000576541	0.0027833	0	0	0	0.0149172	0	0	0.0028782	0.00495266	0	2.22637e-05	0.0100568	0	0	0.092584	0	0	LUNG	control	CD4+ T cells
0	0.0214775	0	0.0640569	0	0.0700879	0.0306776	0.0011791	0	0	0.0254687	0	0	0.000681766	0.00374594	0	0	0.00343113	0	0	0.0188097	0	0	LUNG	control	CD4+ T cells
0	0.172836	0	0	0	0	0	0	0	0	0.0003385	0	0	0.0011174	0.000161548	0	0	0.003518	0	0	0.0432422	0	0	LUNG	control	CD4+ T cells
0.251826	8.35676e-05	0.5988	0	0	2.73513e-06	0	0	0	0	0	0	0	0	0.000193917	0	0	0.00200801	0.195725	0	0.0315178	0	0	LUNG	control	CD8+ Tcells
0	0.0742497	0	0	0	0	0	0	0	0	0.00309462	0	0	5.67298e-05	0.000412988	0	0.000572203	0.00511667	0	0	0.0570244	0	0	LUNG	control	CD4+ T cells
0	0.341981	0	0.000632422	0	0.0178659	0.0368226	0	0	0	0.00027011	0	0	0.0193309	0.0158553	0	0	0.0112484	0	0.000254731	0.0918407	0	0	LUNG	control	CD4+ T cells
0	0.0260355	0	0.000944216	0	0.047821	0.00462624	0	0	0	0	0	0	0	0.000809998	0	0	0.00305334	3.59264e-05	0	0.0769186	0	0	LUNG	control	CD4+ T cells
0.406585	0.356783	0	0.000316378	0	0.0099275	0.00302825	0.075579	0	0	6.49863e-05	0	0	0.00118555	0.00317039	0	0	0.0114532	0	0.00409429	0.0556763	0	0	LUNG	control	CD4+ T cells
0	0.262007	0	0.000717185	0	0.0107206	0.0235613	0.0051808	0	0	0.0217236	0	0	0.00144464	0.00478154	0	0.0046429	0.0141442	0	0	0.0694838	0	0	LUNG	control	CD4+ T cells
0.643762	0.858674	0	0.00147453	0	4.71695e-05	0.281575	0.49356	0	0	0.000848307	0	0	0.13006	0.0256345	0	0	0.0286624	0.534339	0.383822	0.20203	0	0	LUNG	control	CD4+ T cells
0	0.00876571	0	0.00702609	0	0.0418384	0.0442962	0	0	0	0.0264845	0	0	0	0.00105824	0	0	0.00626635	0	0	0.0711957	0	0	LUNG	control	CD4+ T cells
0.423975	0.476915	0	0.0253648	0	0	7.88722e-05	0	0	0	0.00950916	0	0	0.00442284	0.000340605	0	0	0.0013688	0	0.00172442	0.0215607	0	0	LUNG	control	CD4+ T cells
0.00842752	0	0	0	0	0	0	0	0	0	0.00110743	0	0	0	0.0549079	0	0.0452563	0.00186908	0.113291	0	0.000787581	0	0	LUNG	control	CD4+ T cells
0	0.00333164	0	0.253997	0	0	0	0	0	0	0.178378	0	0	0.00217743	0.00483621	0	0	0.000175099	0	0	0.0120149	0	0	LUNG	control	CD4+ T cells
0	0.163761	0	0.0310206	0	0.179668	0.058714	0	0	0	0.0178133	0	0	3.97166e-05	0.0089182	0	0	0.00617972	0	0	0.0830233	0	0	LUNG	control	CD4+ T cells
0	0.60692	0	0.0739881	0	0	0	0	0	0	0.00851192	0	0	0.00513942	0.00408248	0	0	0.0047538	0	0.00579271	0.0755184	0	0	LUNG	control	CD4+ T cells
0	0.00106044	0	0.272831	0	0	0	0	0	0	0	0	0	0	0.000589342	0	0	0.00200883	0	0	0.00659743	0	0	LUNG	control	CD4+ T cells
0	0.205472	0	0.00414056	0	0.000481248	0.0162701	0	0	0	0.0378795	0	0	0.0365131	0.0207879	0	0	0.0473375	0	0.0384301	0.224661	0	0	LUNG	control	CD4+ T cells
0	0.0887582	0	0.565689	0	0.667147	0.723524	0.00243498	0	0	0.0196964	0	0	0.0138985	0.0276782	0	0	0.0225464	0	1.76279e-05	0.301637	0	0	LUNG	control	CD4+ T cells
0	0.334631	0	0.02106	0	3.96938e-05	0.0613429	0	0	0	0.0634131	0	0	0.114663	0.0908291	0	0	0.049602	0	0.11717	0.384351	0	0	LUNG	control	CD4+ T cells
0	0.0186882	0	0.059745	0	0.0280189	0.0201595	0	0	0	0.0341542	0	0	0.00231539	0.00239857	0	0	0.00306599	0	0	0.00798638	0	0	LUNG	control	CD4+ T cells
6.96872e-05	0.0558553	0	0	0	0.00953066	0.000766438	0	0	0	0.00250987	0	0	0	0.000800009	0	0	0.00707631	0.0150464	0	0.0583281	0	0	LUNG	control	CD4+ T cells
0	0.0452523	0	0.319681	0	0.440541	0.367713	0	0	0	1.43471e-06	0	0	0.00203485	0.00123007	0	0	0.0101981	0	0	0.0761069	0	0	LUNG	control	CD4+ T cells
0	0.0400724	0	0	0	0	0.00881057	0	0	0	0.0116512	0	0	7.05926e-05	0.00176093	0	0	0.00654462	0.0244691	0	0.037117	0	0	LUNG	control	CD4+ T cells
0	0.00349582	0	0.0634947	0	0.00251356	0.00111733	0	0	0	0.0342829	0	0	0.000510802	0.00245817	0	0	0.00428264	0	0	0.00787824	0	0	LUNG	control	CD4+ T cells
0	0.00117255	0	0.260592	0	0.0054322	0	0	0	0	0.00127909	0	0	0.000240608	0.00082266	0	0	0.00459603	0	0	0.0107579	0	0	LUNG	control	CD4+ T cells
0	0.00238572	0	0.0673147	0	0.001072	0.00107488	0	0	0	0.0379477	0	0	0.000468108	0.00248479	0	0	0.00238141	0	0	0.0351236	0	0	LUNG	control	CD4+ T cells
0	0.203821	0	0.0146544	0	0.080072	0.0765279	0	0	0	0.043444	0	0	0.0321737	0.0209831	0	0	0.0103165	0	0.0134226	0.216681	0	0	LUNG	control	CD4+ T cells
0	0.470438	0	0.396614	0	0.479758	0.596147	0	0	0	0.00889195	0	0	0.0991523	0.0394291	0	0	0.0299722	0	0.0488678	0.345644	0	0	LUNG	control	CD4+ T cells
0	0.00909856	0	0.000942173	0	0.0019747	0.00210869	0	0	0	0	0	0	0.0590613	0.000760077	0	0	0.00922647	0	0	0.0449906	0	0	LUNG	control	CD8+ Tcells
0	0.0128624	0	0.21202	0	0.0740819	0.0586338	0	0	0	0.144679	0	0	0.00200571	0.00615619	0	0	0.0049577	0	0	0.0170424	0	0	LUNG	control	CD4+ T cells
0	0.000410234	0	0.577066	0	0.763071	0.781403	0	0	0	0.0108729	0	0	0.000481544	0.00990721	0	0	0.0324919	0	0	0.0296324	0	0	LUNG	control	CD4+ T cells
0	0.0148952	0	0.010571	0	0.0262642	0.0190334	0	0	0	0	0	0	0.0806242	0.0035368	0	0	0.0140119	0	0	0.0731999	0	0	LUNG	control	CD8+ Tcells
0	0.00654731	0	0	0	0.000359578	0.00175163	0	0	0	0.0015862	0	0	0.0714398	0.00175315	0	0	0.00644769	0	0	0.036718	0	0	LUNG	control	CD8+ Tcells
0	0.00326247	0	0.0269517	0	0	0.0552971	0	0	0	0	0	0	0.0859099	0.00606641	0	0	0.013281	0	0.000341586	0.0400583	0	0	LUNG	control	CD8+ Tcells
0.0032509	0.0227827	0	0	0	0	0	0	0	0	0	0	0	0.0740378	6.84666e-05	0	0	0.0252556	0	0.0220937	0.0127171	0	0	LUNG	control	CD8+ Tcells
0.220498	0.00110261	0.164214	0.0219188	0	0	0.00361509	0	0	0	0.00422448	0	0	0.00368812	0.00106906	0	0	0.00123829	0	0	0.006393	0	0	LUNG	control	CD8+ Tcells
0.178264	0.0152488	0	0	0	6.22158e-05	0	0	0	0	0.000631003	0	0	0.0535181	0.000145798	0	0	0.0108508	0	0.0346819	0.0267143	0	0	LUNG	control	CD8+ Tcells
0.848703	0.000532296	0.906977	0.0226099	0	0	0.00241915	0	0	0	0.011103	0	0	0.00189206	0.00417744	0	0	0.00236246	0	0	0.0645839	0	0	LUNG	control	CD8+ Tcells
0.210181	0.0583453	0	0.0101754	0	0.126174	0.026212	0	0	0	0.00283344	0	0	0.0111724	0.0025872	0	0	0.00397574	0	0.0005713	0.0197592	0	0	LUNG	control	CD4+ T cells
0	0.127569	0	0.00124233	0	0.0399216	0.0205135	0	0	0	0.0128852	0	0	0.00117464	0.00647345	0	0	0.00595603	0	0	0.0672857	0	0	LUNG	control	CD4+ T cells
0.347576	0.619073	0	0	0	0	0.11425	0.0273626	0	0	0.000954683	0	0	0.00279237	0.00683791	0	0	0.0144731	0	0.00169862	0.0471056	0	0	LUNG	control	CD4+ T cells
0	0.00393971	0	0.174456	0	0.121007	0.225069	0.00701733	0	0	0.0327536	0	0	0.00126518	0.00567413	0	0	0.0164861	0	0	0.0159029	0	0	LUNG	control	CD4+ T cells
0	0.00585863	0	0.145585	0	0.267634	0.31354	0	0	0	0.00524406	0	0	0.000309651	0.00238314	0	0	0.00575058	0	0	0.0209006	0	0	LUNG	control	CD4+ T cells
0	0.233324	0	0.0212032	0	4.72263e-05	0.0918418	0.0326322	0	0	0.0922665	0	0	0.0652166	0.0261452	0	0	0.0200093	0	0.0385265	0.236495	0	0	LUNG	control	CD4+ T cells
0.234891	0.473217	0	2.08191e-05	0	0.0112315	0.00277975	0	0	0	0.0281059	0	0	0	0.000765831	0	0	0.00271709	0	0	0.117228	0	0	LUNG	control	CD4+ T cells
0.414467	0.35132	0	0.0162835	0	0.0103903	0.0108486	0	0	0	0.0471789	0	0	0.00703644	0.00114953	0	0	0.00528731	0.198533	0	0.0452026	0	0	LUNG	control	CD4+ T cells
0	0.00136656	0	0.0541227	0	0.00920351	0.0176579	0	0	0	0.0214684	0	0	0.000394558	0.0024808	0	0	0.00139442	0	0	0.010051	0	0	LUNG	control	CD4+ T cells
0	0.0070623	0	0.611939	0	0	0.00119161	0	0	0	0.0995848	0	0	0.00286749	0.00650414	0	0	0.00711123	0	0	0.0155783	0	0	LUNG	control	CD4+ T cells
0	0.243615	0	0.552346	0	0.764774	0.741696	0	0	0	0.0699999	0	0	0.0406155	0.0183491	0	0	0.0200505	0	0.00604418	0.15325	0	0	LUNG	control	CD4+ T cells
0	0.00834544	0	0.146741	0	0.0140414	0.0399485	0	0	0	0.0115105	0	0	0.00144825	0.00482053	0	0	0.00236312	0	0	0.0828049	0	0	LUNG	control	CD4+ T cells
0	0.00870037	0.224169	0.100414	0	0.316504	0.222282	0	0	0	0	0	0	0.0176276	0.000437391	0	0	0.00128906	0	0	0.00836616	0	0	LUNG	control	CD8+ Tcells
0	0.195556	0.00104615	0.00764209	0	0.0014472	0.034662	0.0334907	0	0	0.0271624	0	0	0.0391696	0.0298822	0	0	0.016656	0	0.00811283	0.195744	0	0	LUNG	control	CD4+ T cells
0	0.0135771	0	0.000577158	0	0.00020765	0.00404654	0.0382948	0	0	0.0029363	0	0	4.01036e-07	0.00459522	0	0	0.00702856	0	0	0.0519816	0	0	LUNG	control	CD4+ T cells
0	0.00552901	0	0.162378	0	0.250697	0.216394	0	0	0	0.00183096	0	0	0.000345342	0.00475571	0	0	0.00618329	0	0	0.0552294	0	0	LUNG	control	CD4+ T cells
0	0.0256619	0	0.262918	0	0.496711	0.427036	0.000222165	0	0	0.0087258	0	0	0	0.00302121	0	0	0.00633396	0	0	0.0264135	0	0	LUNG	control	CD4+ T cells
0	0.000883739	0	0.00102789	0	0.00101131	0.520846	0.000337081	0	0	0.000151081	0	0	0	9.16874e-06	0	0	0.00331218	0	0	0.00139515	0	0	LUNG	control	CD4+ T cells
0	0.00078497	0	0.0128841	0	0	0.0263766	0	0	0	0.00110164	0	0	0	0.00567943	0	0	0.000884119	0	0	0.00111633	0	0	LUNG	control	CD4+ T cells
0	0.00010065	0	0.0828282	0	0	0.218707	0	0	0	0.0216809	0	0	0	6.68227e-05	0	0	0.000878256	0	0	4.09604e-05	0	0	LUNG	control	CD4+ T cells
0	0.000702525	0	0.0201789	0	0	0.583808	0	0	0	0	0	0	0.000367953	0.000297833	0	0.000210816	0.00407311	0	0	0.00234536	0	0	LUNG	control	CD4+ T cells
0.25952	0.313451	0	0.141136	0	0.00118068	0.0327866	0	0	0	0.0801399	0	0	0.0216627	0.0322329	0	0	0.0176994	0	0.0117949	0.0984508	0	0	LUNG	control	CD4+ T cells
0.0776672	0.00227994	0	0	0	0	0	0	0	0	1.32699e-05	0	0	0.0101676	0.00206292	0	0	0.00641426	0	0	0.00461494	0	0	LUNG	control	CD4+ T cells
0	0.00669363	0	0.2833	0	0.248536	0.45443	0.00125121	0	0	0.000273712	0	0	0	0.00109016	0	0	0.00350851	0	0	0.0974786	0	0	LUNG	control	CD4+ T cells
0.244352	0.0098939	0	0	0	0	0	0	0	0	0	0	0	0.00155666	0.00216416	0	0	0.00897648	0	0	0.00734642	0	0	LUNG	control	CD4+ T cells
0.288293	0.00385285	0.643664	0	0	9.34455e-05	0	0	0	0	0.0190062	0	0	0.000151333	0.00253545	0	0	0.00218922	0	0	0.0586737	0	0	LUNG	control	CD8+ Tcells
0.0748132	0.432989	0.000169721	0.32243	0	0	0	0	0	0	0	0	0	0	8.99954e-05	0	0	0.00240198	0	0.013689	0.00488597	0	0	LUNG	control	CD4+ T cells
0.370542	0.189845	0	0	0	0.000983197	1.55891e-06	0	0	0	0.00113646	0	0	4.80731e-06	0.000950946	0	0	0.00369438	0	0	0.0391272	0	0	LUNG	control	CD4+ T cells
0.0634395	0.165299	0	0.00117117	0	0.0121749	0	0	0	0	6.4439e-05	0	0	0.000408459	0.0051898	0	0	0.0084742	0	0	0.0394472	0	0	LUNG	control	CD4+ T cells
0.136761	0.507267	0	0	0	0	0	0	0	0	0.00196229	0	0.000685846	0.00152084	0	0.000102432	0	0	0.320444	0.0267455	0.0103019	0	0	LUNG	control	CD4+ T cells
0.0277451	0.0428161	0	0	0	0.00151503	0	0	0	0	0.00214388	0	0.0018631	0.000664037	0	0	0	0.000172159	0.299252	0.00170678	0.000412144	0	0	LUNG	control	CD4+ T cells
0	0	0	0	0	0.000195596	0.228504	0	0	0	0.00189997	0	0.000814053	0	0	0	0	2.48082e-05	0	0	0	0	0	LUNG	control	CD4+ T cells
0	0	0	0	0	0	0.613781	0	0	0	0.00127719	0	0.000826723	0.0103475	0	0	0	0	0	0	0	0	0	LUNG	control	CD4+ T cells
0	0.0120378	0	0.0387161	0	0.359356	0.229142	0	0	0	0.00209868	0	0.00059282	0	0	0	0	1.34549e-05	0	0.000150924	9.76553e-06	0.00762954	0	LUNG	control	CD4+ T cells
0.1733	0.339945	0.000671409	0.0111187	0	0.0703327	0.0011429	0.0133383	0	0.198172	0.0116593	0	0.00136736	0.0122577	0.0198622	0.00403147	0.0533741	0.000908865	0.36922	0.471925	0.0179114	0.0140778	0	LUNG	control	CD4+ T cells
0.00289614	0.01576	0	0.00352181	0	0.0915352	0.0079443	0	0	0	0.0040315	0	0.00130481	0.000119453	0	1.8512e-05	0	0.000223171	0.135262	4.61453e-05	0.00448147	0.0835615	0	LUNG	control	CD4+ T cells
0.385329	0.000399985	0.784254	0	0	6.99341e-06	0.000209718	0.00186136	0	0.317047	0.0101603	0	0.0011721	0.546899	0.00523909	0.00285598	0.0758879	0	0.0340689	0.33523	0.0253469	0	0	LUNG	control	CD8+ Tcells
0.0173217	0.0680294	0.0164708	0.00383475	0	0.0129861	0	0.0330226	0	0.0319219	0.0157897	0	0.00128322	0.012587	0.0133729	0.00850222	0	2.09973e-06	0.0755745	0.0388212	0.00941823	0.000699667	0	LUNG	control	CD4+ T cells
0.236694	0.366378	0.000430347	0.000283638	0	0.0191966	0.00029856	0.000193197	0	0.26524	0.00276156	0	0.00204437	0.0454748	0.00326839	0.0188888	0.0188018	0.00753398	0.367337	0.136718	0.0746241	0.110248	0	LUNG	control	CD4+ T cells
0.0874904	0	0.221194	0.000304988	0	0	0	0	0	0.0988141	0.0111413	0	0.00121711	0.158254	0	0.00608603	0	0	0.00849973	0.0628526	0.0101946	0	0	LUNG	control	CD8+ Tcells
0.0427724	0	0.167209	0	0	0	0	0	0	0.0591252	0.0174629	0	0.000870878	0.0960955	0	0.000950485	0	0	0.0038	0.0389226	0.00610184	0	0	LUNG	control	CD8+ Tcells
0.047093	0.265587	0.000186444	0.000412649	0	0.0753044	0.00633347	0	0	0.0011438	0.00307147	0	0.00170845	0.00209895	0	0.0597749	0	0.00109108	0.162772	0.290963	0.0295991	0.00625465	0	LUNG	control	CD4+ T cells
0.0246418	0	0.155309	0	0	0.132333	0.000662885	2.45007e-06	0	0	0.00426028	0	0.00120098	0.00394277	0	0.000652428	0	0.000902872	0.027196	0.0662218	0.0127511	0	0	LUNG	control	CD8+ Tcells
0.464483	7.3394e-05	0.706492	1.83009e-05	0	0.137124	0.00143936	0.0142887	0	0	0.00257594	0	0.00131035	0.0292681	0.0587404	0.021948	0.415322	0.00192215	0.218307	0.690746	0.0833765	0	0	LUNG	control	CD8+ Tcells
0.394949	0.36007	0	0.0313818	0	0.0642577	0	0.000196671	0	0	0.00401027	0	0.000885517	0.0234482	0.000101434	0	0	0	0.00937084	0.145898	0.0250249	0.232207	0	LUNG	control	CD4+ T cells
0.150964	0.000320584	0	0.0016507	0	0.0531902	0.0100147	0	0	0	0.00498396	0	0.000747385	8.28244e-05	0	0.00045734	0	0	0.000842937	0.0095727	0.0200563	0	0	LUNG	control	CD4+ T cells
0	0	0	0	0	0	0	0	0	0	0.00143177	0	0.0037285	8.59618e-05	0	0	0	0	0.20507	0.00194185	0.00308661	0.00443152	0	LUNG	control	CD4+ T cells
0.269148	0.680288	0.000896426	0.00392503	0	0.121661	0.0111014	2.16508e-05	0	0	0.0108209	0	0.00125771	0.0947415	0.000959877	0.016448	0	0.000648837	0.206366	0.628002	0.0808442	0	0	LUNG	control	CD4+ T cells
0.0631318	0.303944	0.00143903	0.0297091	0	0.0877585	0.0158337	0	0	0	0.0203968	0	0.00149188	0.0335132	5.68394e-05	0.0376975	0	0.000193512	0.0603356	0.171548	0.0291598	0	0	LUNG	control	CD4+ T cells
0.586705	0.000449237	0.101188	0.00020109	0	0.0682684	0.00311324	0.000470447	0	0	0.00487715	0	0.00106243	0.0492521	0.0113432	0.571729	0	0	0.00318468	0.0701819	0.0285449	0.0876413	0	LUNG	control	CD8+ Tcells
0.00101074	0.318229	0.0016236	0.00773992	0	0.138506	0.0139462	0.00013317	0	0	0.0114568	0	0.00125816	0.00384395	0.000343966	0.00588601	0.00942067	0.0016535	0.0360736	0.0384891	0.0240917	0.000985514	0	LUNG	control	CD4+ T cells
0	0.0843409	0.000534778	0.109808	0	0.397502	0.394922	0	0	0	0.00502516	0	0.000765972	0.00364169	0	0	0	0.000954838	0.0013516	0.0250477	0.017539	0	0	LUNG	control	CD4+ T cells
0	0.0560463	0	0.137057	0	0.467527	0.459272	9.80652e-05	0	0	0.00505092	0	0.0008332	0.00637962	0	0	0	0.00185842	0.00250809	0.0186493	0.0211037	0	0	LUNG	control	CD4+ T cells
0.0440137	0.000683944	0	0.0215366	0	0.152529	0.0627012	0	0	0	0.00790938	0	0.00116704	0.0248962	0.00364822	0.0231541	0	0	0.0258469	0.00933308	0.036921	0.0255331	0	LUNG	control	CD4+ T cells
0.310715	9.07307e-05	0.102105	0.0446953	0	0.280115	0.150737	0	0	0	0.00518788	0	0.00129476	0.190133	0.269433	0.134804	0	0	0.00641778	0.0302916	0.0525503	0.0780189	0	LUNG	control	CD8+ Tcells
0	0	0.00111991	0.0805512	0	0.280796	0.296837	0	0	0	0.010838	0	0.00186481	0.0142049	0.00402455	0.00287221	0	8.44338e-05	0.00368884	0.00196377	0.0204264	0.0689838	0	LUNG	control	CD4+ T cells
0.23708	0.012307	0.677768	0	0	0.00440331	0	0	0	0	0.0153498	0	0.00092724	0.0539511	0.0004211	0.0048199	0	0	0.0550024	0.111015	0.0307953	0	0	LUNG	control	CD8+ Tcells
0.450795	0.00037654	0.349621	0	0	3.26598e-05	0	0	0	0	0.00842304	0	0.0010629	0.0704875	0.000935517	7.0417e-05	0	0	0.0184348	0.206354	0.0318089	0	0	LUNG	control	CD8+ Tcells
0.0568668	0.333046	0	0.00214785	0	0.0220305	0	0.000237542	0	0	0.0109917	0	0.00156165	0.0200727	5.76186e-06	0.0127793	0	0.00600319	0.173223	0.20426	0.0266307	0	0	LUNG	control	CD4+ T cells
0.479359	0.00260932	0.624929	0.00600914	0	0.0232797	0	0.000734472	0	0	0.00994283	0	0.00106727	0.184915	0.00125248	0.00253204	0.092936	0	0.145934	0.312183	0.108452	0	0	LUNG	control	CD8+ Tcells
0.0298053	0.0613404	0.131838	0.0214763	0	0.105607	0.00735443	0	0	0	0.00851155	0	0.00239475	0.0128278	6.29544e-05	0.00147563	0	0.00123469	0.0486892	0.0335144	0.0176222	0	0	LUNG	control	CD4+ T cells
0.119629	0.649671	0.00148686	0.0183613	0	0.113366	0.0423429	0.00147352	0	0.513321	0.015106	0	0.00154336	0.130845	0.00634111	0.00186753	0.0489213	0.0424869	0.43783	0.36493	0.123452	0	0	LUNG	control	CD4+ T cells
0.409216	0.587343	0.000405698	0.0178298	0	0.0029105	0	0.112226	0	0.533264	0.00447357	0	0.00123879	0.0828224	0.000225267	0.000114162	0	0.00235039	0.222554	0.0580785	0.0668129	0	0	LUNG	control	CD4+ T cells
0	0.164269	0	0	0	0.00399144	0	0	0	0	0.00346337	0	0.00188836	0.0168845	0.00127718	0.00032694	0	0.000222476	0.000750084	0.0103841	0.087804	0	0	LUNG	control	CD4+ T cells
0	0	0	0.189627	0	0.00048641	0	0	0	0	0.00308605	0	0.00974875	0.0080339	0	0	0.125468	0.00275679	0.28552	0.00451703	0.003462	0	0	LUNG	control	CD4+ T cells
0.155905	0	0.378616	0	0	0.069238	0	0	0	0	0.00218374	0	0.00287376	0.027779	0.00200558	0.267991	0	0	0	0.00429416	0.0134165	0.0425636	0	LUNG	control	CD8+ Tcells
0.117034	0.255599	0	0.000140327	0	0.00131274	0	0.00963092	0	0	0.00320008	0	0.000911934	0.00952964	0.00011594	4.64841e-05	0	9.67877e-05	0.0238229	0.0156923	0.0312862	0	0	LUNG	control	CD4+ T cells
0.691	0.44672	0	0.408513	0	0.00374919	0	0	0	0	0.0021999	0	0.00101468	0	0	3.29694e-07	0	0	0.00612745	0.655	0.0541656	0	0	LUNG	control	CD4+ T cells
0	0	0	0.386181	0	0.0662553	0	0	0	0	0.00260444	0	0.00186384	0	0	0	0	0.00040217	0.00958355	0.00155443	0.00117924	0.000182511	0	LUNG	control	CD4+ T cells
0.0304174	0.17236	0	0.00688518	0	0	0	0	0	0	0.00316607	0	0.00119073	0.00292252	0	0.0425626	0	0	0.0148364	0.00103781	0.00933	0	0	LUNG	control	CD4+ T cells
0.327627	0.583212	0.000267411	0	0	0.0174478	4.52986e-05	0.00380661	0	0.21851	0.00528209	0	0.0012045	0.187963	0.00230341	0.00487876	0	8.91683e-05	0.313013	0.357533	0.171647	0	0	LUNG	control	CD4+ T cells
0.106715	0.239376	0.000525529	0	0	0.00885378	0	0	0	0.0611263	0.00454762	0	0.00114089	0.0753574	0.000157655	0.000194776	0	5.65669e-05	0.107992	0.121246	0.0534776	0	0	LUNG	control	CD4+ T cells
0	0.234706	0	0.0496826	0	0.260098	0.157133	0.000587988	0	0	0.00556073	0	0.00111831	0.0922348	0.000284729	0	0	0.00122938	0.0114595	0.129052	0.107605	3.70125e-05	0	LUNG	control	CD4+ T cells
0	0.341494	0	0.117732	0	0.455245	0.306303	0.00122288	0	0	0.00652161	0	0.00110673	0.182023	0.00321052	0	0	2.6423e-05	0.07707	0.104721	0.130108	0	0	LUNG	control	CD4+ T cells
0.305229	0.449783	0.000929248	0	0	0.000415531	0	0.0196317	0	0	0.00283649	0	0.00147021	0.0559032	0	0.000426172	0	0	0.217917	0.394809	0.126485	0.0108881	0	LUNG	control	CD4+ T cells
0	0.176475	0	0.00404378	0	0.0877101	0.0094727	8.82083e-05	0	0	0.00393591	0	0.00121673	0.00450305	0	0.00280659	0	0.000100258	0.00010016	0.0113323	0.0252409	0	0	LUNG	control	CD4+ T cells
0.399228	0.565806	0	0.000107761	0	0.0546046	0	0.00011578	0	0	0.0122416	0	0.0023266	0.145841	0.00195494	0.000252328	0	0.0136679	0.467344	0.534666	0.165705	0.299926	0	LUNG	control	CD4+ T cells
0.0374429	0.131369	0.00142551	0.000195342	0	0.0079436	0	0	0	0.0141129	0.0114487	0	0.00124537	0.00156312	0	0	0	0	0.00489301	0.00868172	0.00786932	0	0	LUNG	control	CD4+ T cells
0.165837	0.227857	8.16323e-05	0	0	0.0226706	0	3.37427e-05	0	0	0.00971469	0	0.00217999	0.0961125	0.0054433	0.000660538	0	0.0351446	0.318627	0.205972	0.05333	0.286856	0	LUNG	control	CD8+ Tcells
0.206851	0.539276	0.00047073	0.00058038	0	0.0131231	0	0.000110768	0	0.363374	0.0124511	0	0.00174124	0.0427688	0.000299824	0.00545303	0	0.000109285	0.070607	0.181096	0.0684657	0	0	LUNG	control	CD4+ T cells
0.445585	0.0050231	0.613933	0.000843295	0	0.123029	0.011086	0.0193044	0	0	0.00813483	0	0.00172666	0.219935	0.0134984	0.0900538	0	0.000815055	0.180276	0.373294	0.0470776	2.11669e-05	0	LUNG	control	CD8+ Tcells
0.210219	0.103369	0.291693	0.000174817	0	0.0192999	0.000112805	0.00062289	0	0	0.00390067	0	0.00180412	0.057038	0.000321352	0.0350681	0	2.93068e-06	0.200653	0.173399	0.10512	0.0973094	0	LUNG	control	CD8+ Tcells
0	0.309575	0.000898705	7.88544e-05	0	0.0682338	0	0.00122761	0	0	0.0047253	0	0.000778304	0.00311631	0.0064696	0	0	0.00205124	0.00805251	0.0216956	0.0418781	0.0959641	0	LUNG	control	CD4+ T cells
0	0.333974	0.000801657	0.00016825	0	0.0653841	0	0	0	0	0.00385146	0	0.000668745	0.00657403	0.00240101	0	0	0	0.000988096	0.0245062	0.0326151	0.0316465	0	LUNG	control	CD4+ T cells
0	0.000857998	0	0	0	0.0108539	0	0	0	0	0.00289436	0	0.00166634	0.00638376	7.43183e-05	0	0	0.000322237	0.188173	0.0157901	0.0142599	0.0853136	0	LUNG	control	CD4+ T cells
0.00790012	0.0110785	0.0640575	0	0	0.034366	0	0	0	0	0.00517118	0	0.00203435	0.0166052	0.000748327	0.00387157	0	0.000194211	0.0853433	0.0269405	0.0403622	0.00902943	0	LUNG	control	CD4+ T cells
0	0.00117976	0.00181657	0.137084	0	0.403904	0.368139	0.0355175	0	0	0.00680554	0	0.0015898	0.000746573	0.00750201	0.0296783	0	0	0.0269703	0.0284796	0.0262208	0.0699028	0	LUNG	control	CD4+ T cells
0.0604018	0.243084	0	0.022266	0	0.000734919	0.00979794	0.000175461	0	0	0.0115538	0	0.00123083	0.0181681	0.00050785	0.000712593	0	6.77627e-05	0.0519388	0.0892894	0.0553174	0	0	LUNG	control	CD4+ T cells
0	0	0.0024951	0.0130498	0	0	0	0	0	0	0.0021315	0	0.0196649	0.0505059	0	0	0.0440568	0.000305384	0.385836	0.0219899	0.012188	0	0	LUNG	control	CD4+ T cells
0	0.000508012	0	0.0949013	0	0.337128	0.267629	0.00715543	0	0	0.00772253	0	0.00157268	0.000360977	0.000887988	0.0910794	0	4.31803e-05	0.00139292	0.000686105	0.0075146	0.0408099	0	LUNG	control	CD4+ T cells
0	0.000509573	0	0.000427271	0	0.0202109	0	0.000328988	0	0	0.00745502	0	0.00106135	0.00828874	0.000819304	0.00344402	0	0.000147869	0.160963	0.0288757	0.0154444	0.0482627	0	LUNG	control	CD4+ T cells
0	0	0	0	0	0.00488348	0	0.000414045	0	0	0.00443862	0	0.00140662	0.00120343	0.000286795	0.00115598	0	0	0.297913	0.0134841	0.00286152	0.0146319	0	LUNG	control	CD4+ T cells
0	0	8.09157e-05	0.0433329	0	0.0911904	0.0103726	0.00153563	0	0	0.00459406	0	0.00193637	0.000571295	0.00069897	0.0114548	0	0	0.0877783	0.00577493	0.042464	0.11633	0	LUNG	control	CD4+ T cells
0	0.000319965	0	0	0	0.000485784	0	0	0	0	0.00609652	0	0.00136339	0.0185209	0.00240386	0.000241667	0	0	0.709946	0.224154	0.0400093	0.00955238	0	LUNG	control	CD4+ T cells
0	0.334487	0	0.00809868	0	0.0192715	0.0155511	8.14036e-05	0	0	0.01807	0	0.00106565	0.0103764	0.000394898	0.00101476	0.0174467	0.000947112	0.00540354	0.0624377	0.0824047	0.0124658	0	LUNG	control	CD4+ T cells
0.0166017	0.0320024	0.000819855	0.00218133	0	0.00184719	0	0	0	0	0.0186047	0	0.00061195	0.0206558	0.00309272	0.000750279	0	0.0016586	0.00440208	0.0506122	0.124177	0.0177817	0	LUNG	control	CD4+ T cells
0	0.00138538	0	0.0479679	0	0.195463	0.159642	0.000379223	0	0	0.0102628	0	0.00132901	0.000840585	0.00171112	0.00494616	0	0	0.00301	0.0241653	0.0331812	0	0	LUNG	control	CD4+ T cells
0	0.000397125	0.00560327	0.143343	0	0.396502	0.413452	0.0898231	0	0	0.0200988	0	0.00183145	0.020076	0.0269956	0.0239568	0	0.00256474	0.0688444	0.0336098	0.0358195	0.404711	0	LUNG	control	CD4+ T cells
0.361407	0.00776146	0.00864536	0.0341904	0	0.000315493	0	0	0	0	0.00890658	0	0.00262202	0.112256	0.0128931	0.0082549	0	0	0.0625061	0.0253684	0.0180704	0.00346437	0	LUNG	control	CD4+ T cells
0.00935298	0.334203	0.00032372	0.111564	0	0.0754632	0.0159497	0.0235356	0	0	0.00534345	0	0.00121096	0.00293233	0.00873036	7.17645e-05	0	0.00167055	0.535312	0.180514	0.0210185	0.246975	0	LUNG	control	CD4+ T cells
0.106159	0.372486	5.97409e-05	0.024688	0	0.150701	0.00688943	3.08819e-06	0	0	0.0111896	0	0.00144826	0.0318075	0.00132136	1.26333e-05	0	0.0128394	0.0364074	0.19047	0.154277	0.00233052	0	LUNG	control	CD4+ T cells
0.388032	0.49685	0	0.0556094	0	0.167472	0.000166996	0	0	0	0.00416938	0	0.00158585	0.127868	9.69333e-05	0	0	0	0.0714545	0.504563	0.102982	0	0	LUNG	control	CD4+ T cells
0.162255	0.186735	0.00076368	0.0067051	0	0.0639188	0.00823961	0.00972571	0	0	0.0037886	0	0.00133918	0.0148292	0.00181819	0	0	0.00734132	0.329214	0.0646873	0.0198075	0.198165	0	LUNG	control	CD4+ T cells
0.0217138	0.37158	0	0	0	0	0	0	0	0	0.00264578	0	0.00127287	0.0267605	0	0	0	0	0.656009	0.0128619	0.0501063	0.0526877	0	LUNG	control	CD4+ T cells
0	0.00135901	0.000462493	0.000815707	0	0.123061	0.00734625	1.50506e-05	0	0	0.00496778	0	0.00119142	0.0132168	0.00410508	0.000207423	0	0.000134494	0.32804	0.00858601	0.0072685	0.237551	0	LUNG	control	CD4+ T cells
0.54112	0.232201	0	0	0	0.00488851	0	0.170927	0	0	0.00382486	0	0.00149687	0.0342195	9.96358e-05	0	0	0	0.121654	0.161258	0.0326017	0.0670271	0	LUNG	control	CD4+ T cells
0.258473	0.35034	0	0.014824	0	0.0383725	0.0122433	0.000264575	0	0	0.0040417	0	0.00178209	0.0582785	0.0009279	3.0952e-05	0	0.000105116	0.500168	0.148737	0.0878795	0.0329973	0	LUNG	control	CD4+ T cells
0.111141	0.27958	0.000904313	0.0100779	0	0.0403513	4.23762e-05	0	0	0	0.0052515	0	0.00115749	0.0240032	7.15599e-05	0.000672974	0	0	0.487206	0.25784	0.0638834	0.111573	0	LUNG	control	CD4+ T cells
0.390037	0.161496	0	6.66971e-05	0	0.0515712	0.00122048	0	0	0	0.00495637	0	0.00114526	0.0153917	0	1.90165e-05	0	1.53985e-05	0.464207	0.110206	0.0261519	0.00251369	0	LUNG	control	CD4+ T cells
0.0966799	0	0.327519	0	0	0.0216531	0	0	0	0	0.00301643	0	0.00111404	0.0696213	0.00137797	0	0.0528619	0	0.0713012	0.0591272	0.0272025	0.0259464	0	LUNG	control	CD8+ Tcells
0.202857	0.381026	0.000441116	0.00283349	0	0.102511	0.00295544	0	0	0	0.00489105	0	0.0012421	0.089519	9.12897e-05	0	0	0.000480181	0.611934	0.218197	0.0802029	0.0450958	0	LUNG	control	CD4+ T cells
0.0370959	0.220162	0.0444648	0.0190686	0	0.0963576	0.00165601	0.000349194	0	0	0.00506307	0	0.00176595	0.00477216	0.000508076	0	0	0.00839696	0.230321	0.124514	0.0323913	0.0180524	0	LUNG	control	CD4+ T cells
0.020474	0.00695557	0.29152	0	0	0.0155862	0	0.0327605	0	0	0.0078038	0	0.00512651	0.00731534	0.00297665	0.000387707	0	0.000642779	0.0949982	0.15369	0.0141691	0.00206179	0	LUNG	control	CD8+ Tcells
0.0205229	0.316097	0.00125229	4.43856e-05	0	6.44021e-05	0	7.46043e-05	0	0	0.00819691	0	0.000898507	0.00183158	0.00704264	0.000184083	0.00304141	0	0.180277	0.0585738	0.0274669	0	0	LUNG	control	CD4+ T cells
0.00558852	0	0.14061	0	0	0.00829658	0	0.00618497	0	0	0.00602864	0	0.00184896	0.00376499	0.000685796	0.00114129	0	2.9099e-05	0.0166404	0.0630528	0.0162156	0.027016	0	LUNG	control	CD8+ Tcells
0.021795	0.136366	0	0	0	0.0262428	0	0.00134372	0	0	0.00359769	0	0.0013101	0.000805722	0	0	0	0	0.116851	0.00512672	0.0020473	0.272535	0	LUNG	control	CD4+ T cells
0.035159	0.0989512	0	0.00192397	0	0.150366	0.000687229	0	0	0	0.00364997	0	0.00153834	0.043397	0.000507076	1.7799e-05	0	0.0120525	0.26469	0.0520293	0.0594613	0.0582741	0	LUNG	control	CD4+ T cells
0.1376	0.303568	0	0	0	0.0078353	0	0	0	0	0.0034149	0	0.000867845	0.000587795	0	5.25962e-05	0	0	0.222517	0.00180635	0.0032784	0.061212	0	LUNG	control	CD4+ T cells
0	0.00282697	0	0.00617436	0	0.0439878	0	2.65777e-05	0	0	0.00688577	0	0.00168159	0.0324128	0.000647861	0.000730262	0	0.000146345	0.276677	0.0367188	0.0375303	0.00537529	0	LUNG	control	CD4+ T cells
0.000208877	4.3529e-05	0.00023833	0.00611762	0	0.0331428	0	0	0	0	0.00491931	0	0.00152839	0.000286346	2.58806e-05	0	0	0.000350744	0.224985	0.00282877	0.00565518	0.0191745	0	LUNG	control	CD4+ T cells
0.0503961	0.39323	3.15721e-05	0	0	0.0030318	0	0	0	0	0.00641689	0	0.000589669	0.0166479	2.60414e-05	0.0689701	0	2.79195e-06	0.0442656	0.110806	0.0195162	0	0	LUNG	control	CD4+ T cells
0.241232	0	0.336047	0	0	0.00471124	0	0	0	0	0.00187289	0	0.00194888	0.0207807	0.000154201	0	0	0	0.572251	0.078426	0.0464043	0.215146	0	LUNG	control	CD8+ Tcells
0.232417	0	0.671235	4.74179e-05	0	0.104291	0.00381743	0	0	0	0.00518274	0	0.000738373	0.0926356	0.0583892	0.000210247	0	0	0.116824	0.151743	0.0238452	0	0	LUNG	control	CD8+ Tcells
0.0333835	0	0.234461	0.00112806	0	0.0404992	0.000652291	0	0	0	0.00703617	0	0.0010464	0.00100801	0	0.00952665	0	0	0.0267956	0.0170058	0.00245151	0	0	LUNG	control	CD8+ Tcells
0	0.0524342	0	0.0595586	0	0.148276	0.135051	0.00140058	0	0	0.0080978	0	0.00099238	0.035933	5.66471e-05	0.00186295	0	0.00661875	0.00786915	0.0323529	0.0136075	0	0	LUNG	control	CD4+ T cells
0.218324	0.000711967	0.307403	0	0	0.0276598	0	0.128307	0	0	0.00445654	0	0.00133299	0.180477	0.00224494	0.000174019	0	0.000129973	0.0181049	0.339455	0.0671357	0.0224629	0	LUNG	control	CD8+ Tcells
0	0.0607925	0.0125306	0.0309288	0	0.0783431	0.0190175	0.00768355	0	0	0.00936183	0	0.00209716	0.0104386	0.0376692	0	0	0.000410376	0.300659	0.126064	0.0638743	0.58585	0	LUNG	control	CD4+ T cells
0.00101736	0.248612	0	0	0	0.00234346	0	0.000254926	0	0	0.0079949	0	0.00118033	0.0157154	0.000201054	0.000108002	0	0	0.335916	0.0753405	0.0392931	0.157824	0	LUNG	control	CD4+ T cells
0.000261926	0	0.332136	0	0	0.00216534	0	0	0	0	0.0020399	0	0.000974932	0	0	0	0	0	0.00978618	0.00128163	0.0033979	0.254806	0	LUNG	control	CD8+ Tcells
0.14293	0.242501	3.32738e-05	0	0	0.00445666	0	0	0	0	0.00545126	0	0.00123863	0.00871021	0	0	0	2.59349e-05	0.143179	0.0500619	0.0479331	0.0716123	0	LUNG	control	CD4+ T cells
0.149973	0.283802	0	0	0	0	0	0	0	0	0.0023887	0	0.00145004	0	0	0	0	0	0.114553	0.0986549	0.0516279	0.0366362	0	LUNG	control	CD4+ T cells
0.376197	0	0.0517565	0.1322	0	0.0161281	0	0.000586126	0	0.34675	0.00304759	0	0.00148424	0.328689	0.000993925	0.000421652	0.0251698	5.2369e-06	0.343119	0.0898212	0.0211534	0.0524655	0	LUNG	control	CD4+ T cells
0.0559131	0	0.222632	0	0	0.00262797	0	0	0	0	0.00289689	0	0.00156867	0.00218893	0	0	0	0	0.285877	0.0451245	0.0145346	0.00719258	0	LUNG	control	CD8+ Tcells
0	0	0.000322965	0	0	0.0261323	0	0	0	0	0.00816474	0	0.000492371	0.00203786	0.00163551	0.00541052	0	0	0.00827536	0.000330717	0.000244732	0.0876992	0	LUNG	control	CD4+ T cells
0	0	0	0	0	0	0	0	0	0	0.00297086	0	0.00104793	0.00465091	0	0	0	0	0.390239	0.00566139	0.0077655	0	0	LUNG	control	CD4+ T cells
0	0	5.32409e-05	0	0	0	0	0	0	0	0.00288227	0	0.000917094	0.00583451	0	0	0	0	0.429715	0.0361516	0.0150072	0	0	LUNG	control	CD4+ T cells
0.32429	0.278784	0	0.000134555	0	0	0	0.0132307	0	0	0.00837179	0	0.00122141	0.0241437	1.64256e-05	0.00470623	0	0.000896244	0.00813709	0.160204	0.0447556	0.0182532	0	LUNG	control	CD4+ T cells
0.0443314	0.0659116	0	0.00104987	0	0.0582655	0.000483662	0.000168995	0	0	0.00429929	0	0.000829104	0.00316905	3.67541e-06	0.000796515	0	0.00172052	0.00968144	0.00585907	0.00587288	0.00349454	0	LUNG	control	CD4+ T cells
0.317518	0.367782	0	0.0227324	0	0.00490026	0	0.00222707	0	0	0.00369465	0	0.000518264	0.102956	0.000780683	0.0214133	0.0138951	0	0.34131	0.531685	0.0373964	0.0396511	0	LUNG	control	CD4+ T cells
0	0	0	0	0	3.08106e-06	0	0	0	0	0.0107821	0	0.000742044	0.0469032	1.37512e-05	0	0	0	0.014847	0.10403	0.0657474	0	0	LUNG	control	CD4+ T cells
0.0125356	0.203727	0	0.00139765	0	0.00231189	0	0.0127749	0	0	0.00873425	0	0.0029715	0.0197128	0	0.000782424	0	0.000493027	0.000776784	0.0293179	0.0114417	0	0	LUNG	control	CD4+ T cells
0.104848	0.0994916	0	0.00406802	0	0.0429165	0	0.000939308	0	0	0.00331385	0	0.00106086	0.0161367	0	0.00625269	0	0	0.0910461	0.162214	0.0159065	0.00974143	0	LUNG	control	CD4+ T cells
0	0	0	0.20895	0	0.0108316	0.572112	0.224775	0	0	0.00467614	0	0.0054159	0.000784394	0	0	0	0.0644599	0	0.00966266	0.0647608	0	0	LUNG	control	CD4+ T cells
0.0382013	0	0	0.0572665	0	0.000151069	0	0	0	0	0.00405087	0	0.000673614	0	0	0.000955662	0	0	0.201458	0.0214994	0.00968605	0	0	LUNG	control	CD4+ T cells
0.000913421	0.00771072	0.000293209	0	0	0.00452033	0	0.00165395	0	0	0.00843095	0	0.00115488	0.156229	0.00482941	0	0	0	0.00389828	0.241587	0.122855	0.0474297	0	LUNG	control	CD8+ Tcells
0	0.124214	0	0	0	0.00026699	0	0	0	0	0.00173211	0	0.000381898	3.5998e-05	0	0	0	0	0.191177	0.018846	0.00685132	0	0	LUNG	control	CD4+ T cells
0	0	0	0.00553815	0	0	0	0	0	0	0.00310008	0	0.00134345	0.00862837	0.000101523	0.105556	0	0	0.308353	0.00258239	0.00298931	0	0	LUNG	control	CD4+ T cells
0	0.00693948	0	0	0	0.026045	0	3.82041e-05	0	0	0.0106191	0	0.00359224	0.0974472	0.00494672	0	0	0	0.00523316	0.0638376	0.123956	0.0692218	0	LUNG	control	CD8+ Tcells
0.0293739	0.241896	0	0	0	0.00168281	0	0	0	0	0.0020615	0	0.000435888	0.00810831	0	0	0	0	0.20804	0.263068	0.00671159	0.0220427	0	LUNG	control	CD4+ T cells
0.00115426	0.281365	0	0	0	0	0	0	0	0	0.00229863	0	0.000649807	0.00351416	0	0	0	0	0.0559898	0.0385011	0.0110099	0	0	LUNG	control	CD4+ T cells
0.0090999	0.384054	0	0.000335933	0	0.000965488	0	0	0	0	0.00318777	0	0.00140602	0.0224786	0.0502057	5.39737e-05	0	0	0.415752	0.572613	0.0456362	0.145939	0	LUNG	control	CD4+ T cells
0.0050459	0.149087	0	0	0	0.00051099	0	0	0	0	0.00327676	0	0.000963347	0.0107511	0.0114385	0	0	0	0.180849	0.0934034	0.033947	0.00411238	0	LUNG	control	CD4+ T cells
0.330549	0.0884939	0	0	0	0.168377	0	0	0	0	0.116487	0	0	0	0.0303927	0.0230114	0	0	0	0	0.233593	0.0084604	0	LUNG	acute	CD4+ T cells
0.110826	0.00641547	0.320973	0.0676241	0	0.384286	0	0	0	0	0.0981735	0	0	0	0.0218625	0.0158781	0	0	0.13852	0	0.175503	0.228416	0	LUNG	acute	CD8+ Tcells
0.182661	0.0374666	0	0.168126	0	0.490004	0	0	0	0	0.0157374	0	0	0	0.0273472	0.0167069	0	0	0.00192024	0	0.0976761	0.112484	0	LUNG	acute	CD4+ T cells
0.251411	0.276759	0.0479636	0.327818	0	0.430965	0	0	0	0	0.0151141	0	0	0	0.0254795	0.0182093	0	0	0.253667	0	0.0384172	0.00838495	0	LUNG	acute	CD4+ T cells
0.397869	0.418455	0.269745	0	0	0.299158	0	0	0	0	0.0672031	0	0	0	0.0189096	0.0441549	0	0	0.406499	0	0.172505	0.0150059	0	LUNG	acute	CD4+ T cells
0.113815	0.00496949	0.46019	0.116494	0	0.0616372	0	0	0	0	0.013429	0	0	0	0.0263506	0.0380382	0	0	0.156295	0	0.229652	0.0351888	0	LUNG	acute	CD8+ Tcells
0.393144	0.266184	0.0248284	0.268887	0	0.00115882	0	0	0	0	0.0606712	0	0	0	0.00910156	0.00981885	0	0	0	0	0.0966049	0.0474619	0	LUNG	acute	CD4+ T cells
0.105244	0.0262304	0.0257042	0.0988548	0	0.00147132	0	0	0	0	0.130265	0	0	0	0.0085339	0.00805432	0	0	0	0	0.0373122	0.0653613	0	LUNG	acute	CD4+ T cells
0.368728	0.0103374	0.0929118	0.694675	0	0.220703	0	0	0	0	0.0736333	0	0	0	0.0253628	0.0237672	0	0	0.29518	0	0.161264	0.209495	0	LUNG	acute	CD4+ T cells
0.203472	0.000479008	0.0596377	0.647358	0	0.0198674	0	0	0	0	0.158286	0	0	0	0.0271525	0.217098	0	0	0.098467	0	0.0380426	0.467111	0	LUNG	acute	CD4+ T cells
0.19017	0.000727437	0.771987	0	0	0.167276	0	0	0	0	0.0108777	0	0	0	0.00846136	0.00633007	0	0	0	0	0.240085	0.000873866	0	LUNG	acute	CD8+ Tcells
0.247458	0.315471	0.0140531	0	0	0.112705	0	0	0	0	0.0887446	0	0	0	0.0146633	0.0121974	0	0	0	0	0.0743596	0.0836845	0	LUNG	acute	CD4+ T cells
0.276872	0.130617	0.11538	0	0	0.00573683	0	0	0	0	0.205323	0	0	0	0.0159176	0.0145781	0	0	0	0	0.0792171	0.029974	0	LUNG	acute	CD4+ T cells
0.212502	0.329308	4.31551e-05	0.0480749	0	0.230931	0	0	0	0	0.00469122	0	0	0	0.00690112	0.00810942	0	0	0.0553667	0	0.140959	0.000148739	0	LUNG	acute	CD4+ T cells
0.00270869	0.135729	0	0.21308	0	0.503846	0	0	0	0	0.0426311	0	0	0	0.0222313	0.0149074	0	0	0.165266	0	0.250264	0.30501	0	LUNG	acute	CD4+ T cells
0.329036	0.123515	0	0	0	0.0475993	0	0	0	0	0.0523878	0	0	0	0.0190645	0.0193318	0	0	0	0	0.0374594	0.12343	0	LUNG	acute	CD4+ T cells
0.228179	0.380524	0	0.231857	0	0.0654897	0	0	0	0	0.0303195	0	0	0	0.0169712	0.0157406	0	0	0.055484	0	0.350661	0.117763	0	LUNG	acute	CD4+ T cells
0.0155034	0.00830008	0	0.0410457	0	0.338176	0	0	0	0	0.0130055	0	0	0	0.0200825	0.0169411	0	0	0.0960943	0	0.373073	0.0297453	0	LUNG	acute	CD4+ T cells
0.176214	0.291211	0	0.027328	0	0.0738619	0	0	0	0	0.0307319	0	0	0	0.0254891	0.0186984	0	0	0.16694	0	0.48397	0.130157	0	LUNG	acute	CD4+ T cells
0.0841625	0.340748	0	0	0	0	0	0	0	0	0.00228123	0	0	0	0.00262159	0.00558458	0	0	0	0	0.00081044	0	0	LUNG	acute	CD4+ T cells
0.300258	0.109324	0	0.00237584	0	0.0561568	0	0	0	0	0.146959	0	0	0	0.0192877	0.0171782	0	0	0	0	0.22586	0.275216	0	LUNG	acute	CD4+ T cells
0.175514	0.163351	0	0	0	0.0287688	0	0	0	0	0.102291	0	0	0	0.0227339	0.0206189	0	0	0	0	0.104808	0.172633	0	LUNG	acute	CD4+ T cells
0.356869	0.176161	0	0	0	0.277973	0	0	0	0	0.146436	0	0	0	0.0622039	0.024299	0	0	0	0	0.526882	0.214854	0	LUNG	acute	CD4+ T cells
0.183753	0.29128	0	0	0	0.0235809	0	0	0	0	0.0425526	0	0	0	0.014322	0.0292024	0	0	0	0	0.0666717	0.0100051	0	LUNG	acute	CD4+ T cells
0.209081	0	0	0	0	0.161563	0	0	0	0	0.0968796	0	0	0	0.0582725	0.0227437	0	0	0	0	0.45083	0.0218346	0	LUNG	acute	CD4+ T cells
0.160807	0	0.263405	0	0	0.0533227	0	0	0	0	0.0662765	0	0	0	0.0283056	0.0233909	0	0	0	0	0.625884	0.0516762	0	LUNG	acute	CD8+ Tcells
0.691198	0.514499	0.0274091	0	0	0.223865	0	0	0	0	0.0252496	0	0	0	0.0125975	0.0109528	0	0	0	0	0.218761	0.219464	0	LUNG	acute	CD4+ T cells
0.178929	0.214496	0.0198764	0	0.0054115	0.0798907	0	0	0	0	0.0584127	0	0	0	0.012653	0.0162027	0	0	0	0	0.230753	0.122978	0	LUNG	acute	CD4+ T cells
0.347673	0.0146039	0	0	0	0.0478703	0	0	0	0	0.0519758	0	0	0	0.0270545	0.328487	0	0	0	0	0.138142	0.268111	0	LUNG	acute	CD8+ Tcells
0.14346	0.000926221	0.380807	0	0	0.0079967	0	0	0	0	0.0620224	0	0	0	0.0166455	0.0163468	0	0	0	0	0.126832	0.120978	0	LUNG	acute	CD8+ Tcells
0.4127	0.214889	0	0	0	0.261227	0	0	0	0	0.0331048	0	0	0	0.0177213	0.0273653	0	0	0	0	0.0977465	0.0796476	0	LUNG	acute	CD4+ T cells
0.23593	0.375974	0	0.236863	0	0.0325557	0	0	0	0	0.0185246	0	0	0	0.00906551	0.00707434	0	0	0	0	0.605923	0.00637201	0	LUNG	acute	CD4+ T cells
0.270843	0.263702	0	0	0	0.0193032	0	0	0	0	0.0161235	0	0	0	0.0173526	0.0106197	0	0	0	0	0.172462	0.179786	0	LUNG	acute	CD4+ T cells
0.0886843	0.0990494	0	0.0352241	0	0.0379545	0	0	0	0	0.0366655	0	0	0	0.00644024	0.0080086	0	0	0	0	0.114683	0.0510131	0	LUNG	acute	CD4+ T cells
0.119132	0.00799786	0	0.287101	0	0.123434	0	0	0	0	0.0313853	0	0	0	0.0174034	0.0130549	0	0	0	0	0.248482	0.121937	0	LUNG	acute	CD4+ T cells
0.252555	0.0932741	0	0.214401	0	0.186364	0	0	0	0	0.0472918	0	0	0	0.00558231	0.0089904	0	0	0	0	0.0443695	0.142835	0	LUNG	acute	CD4+ T cells
0.115675	0.115441	0	0.112759	0	0.110388	0	0	0	0	0.162184	0	0	0	0.00547279	0.0097566	0	0	0	0	0.045971	0.308434	0	LUNG	acute	CD4+ T cells
0.0552828	5.72918e-05	0	0.337307	0	0.0733516	0	0	0	0	0.0788414	0	0	0	0.00517726	0.0117999	0	0	0	0	0.0187173	0.0362615	0	LUNG	acute	CD4+ T cells
0.197954	0.307391	0	0	0	0.0348801	0	0	0	0	0.0831141	0	0	0	0.00498196	0.0096815	0	0	0	0	0.0400619	0.0340979	0	LUNG	acute	CD4+ T cells
0.0846572	0.0353045	0.00579794	0	0	0.0356483	0	0	0	0	0	0	0.00188681	0	0	0.0295953	0	0	0.0378433	0.137063	0.0531883	0	0	LUNG	acute	CD4+ T cells
0.00577419	0.0303497	0.013391	0.00104253	0	0.00521882	0	0	0.0026218	0	0	0	0.00470374	0	0	0.00712053	0	0	0.126467	0.090879	0.189037	0.00714507	0	LUNG	acute	CD4+ T cells
0.0228614	0.00753148	0.00287917	0	0	0.0214052	0	0	0	0	0	0	0.000544328	0	0	0.00439507	0	0	0.046298	0.014095	0.0521935	0.00057801	0	LUNG	acute	CD4+ T cells
0.372867	0.232389	0.0232629	0.000864412	0	0.00285675	0	0	0.000753124	0	0	0	0.000631216	0	0	0.0113579	0	0	0.0379731	0.1492	0.0440995	3.47753e-05	0	LUNG	acute	CD4+ T cells
0.000169061	0.0078889	0.00244258	0	0	0.000273714	0	0	0	0	0	0	0	0	0	0.00297639	0	0	0.0568122	0.0315523	0.219241	3.31396e-05	0	LUNG	acute	CD4+ T cells
0.140778	0.100861	0.0417115	0.00899958	0	0.0105455	0	0	0	0.000305651	0	0	0.0181705	0	0	0.00538377	0	0	0.0428214	0.0360021	0.0141867	0	0	LUNG	acute	CD4+ T cells
7.09921e-05	0.0126326	0.000807928	0.00160778	0	0.0411648	0	0	0	0	0	0	2.56487e-05	0	0	0.00929879	0	0	0.102221	0.0509362	0.0679532	0	0	LUNG	acute	CD4+ T cells
0.00124229	0.00261921	0.024326	0.000225465	0	0.00516435	0	0	0	0	0	0	0.0206022	0	0	0.00382164	0	0	0.0305979	0.115753	0.0131269	0	0	LUNG	acute	CD8+ Tcells
0.000935373	0.0304403	0.0179189	0.000898692	0	0.00837722	0	0	0	0	0	0	0.0113959	0	0	0.00690567	0	0	0.125938	0.157221	0.174646	0.000112992	0	LUNG	acute	CD4+ T cells
0.121494	0.182825	0	0	0	1.27858e-05	0	0	0	0	0	0	0	0	0	0.00116712	0	0	0.0170223	0.000120131	0.00292047	0	0	LUNG	acute	CD4+ T cells
0.432161	0.12981	0.000798759	8.11086e-06	0	0.0368741	0	0	0	0	0	0	0	0	0	0.00286192	0	0	0.010502	0.15866	0.0699654	0.00132984	0	LUNG	acute	CD4+ T cells
0.000319141	0.0209049	0.00697219	6.75638e-05	0	0.000576003	0	0	0	0	0	0	0.00210813	0	0	0.0075987	0	0	0.0875177	0.0862126	0.431581	0	0	LUNG	acute	CD4+ T cells
0.000210094	0.0100596	0.00708516	0	0	0.00562737	0	0	0	0	0	0	0.000131401	0	0	0.00456124	0	0	0.0687458	0.01974	0.24251	0.000433302	0	LUNG	acute	CD4+ T cells
8.14046e-05	0.00923012	0.00606632	5.01287e-05	0	0.00723138	0	0	0	0.00067802	0	0	0	0	0	0.00441739	0	0	0.0809088	0.023867	0.171349	0.000393983	0	LUNG	acute	CD4+ T cells
0.00118149	0.00302229	0.00512358	0	0	0.00174711	0	0	0	0	0	0	5.11808e-05	0	0	0.00319738	0	0	0.0464092	0.00551037	0.105453	0.000118527	0	LUNG	acute	CD4+ T cells
0.582754	0.333033	0.000264609	0	0	0.000802807	0	0	0	0.00772619	0	0	0	0	0	0.00161267	0	0	0.00116552	0.000816748	0.0290529	0	0	LUNG	acute	CD4+ T cells
0.00258466	0.000454623	0.000252099	0.241113	0	0.000881199	0	0	0	0	0	0	0	0	0	0.0527417	0	0	0.00729751	0.00266353	0.00986004	0	0	LUNG	acute	CD4+ T cells
0.48321	0.454079	0.000119584	0.103985	0	0.00288566	0	0	0	0	0	0	0.0967298	0	0	0.00204867	0	0	0.000127512	0.146835	0.0339306	0	0	LUNG	acute	CD4+ T cells
0.707378	0.567642	0.000131873	0	0	0.0272768	0	0	0	0.000169776	0	0	0	0	0	0.00933379	0	0	0.0220701	0.215959	0.138108	0	0	LUNG	acute	CD4+ T cells
0.0736417	0.0786937	0.001452	0.00229857	0	0.00713029	0	0	0	0.000586602	0	0	0.0435122	0	0	0.11265	0	0	0.0584576	0.237695	0.348937	0.000433706	0	LUNG	acute	CD8+ Tcells
0.0014122	0.0155055	0.00263704	1.68327e-05	0	0.0502723	0	0	0	0	0	0	0	0	0	0.00522024	0	0	0.0914738	0.037255	0.116777	0.000467671	0	LUNG	acute	CD4+ T cells
0.347888	5.38777e-05	0.257659	0	0	0.000937761	0	0	0	0	0	0	0	0	0	0.0514301	0	0	0.0025754	0.249123	0.0020472	0	0	LUNG	acute	CD8+ Tcells
0.000998175	0.0261141	0.00233252	0	0	0.0159393	0	0	0	0	0	0	0	0	0	0.00441902	0	0	0.084284	0.0180852	0.0855897	0.0448447	0	LUNG	acute	CD4+ T cells
0.000105449	0.0607724	0.00116538	0	0	0.064813	0	0	0	0	0	0	0	0	0	0.00717673	0	0	0.0700463	0.00839956	0.0925689	0.000101073	0	LUNG	acute	CD4+ T cells
0.334771	0.000241333	0.214304	0.000840738	0	0.000720223	0	0	0	0	0	0	0	0	0	0.243512	0	0	0.0423566	0.302486	0.146917	0	0	LUNG	acute	CD8+ Tcells
0.569427	0.225505	0.000184756	0.000204672	0	0.000709454	0	0	0	0	0	0	0	0	0	0.00251487	0	0	0.269548	0.138438	0.0101183	0	0	LUNG	acute	CD4+ T cells
0.339833	0.000748877	0.400626	0	0	0.00573338	0	0	0	0.000114099	0	0	0	0	0	0.00450552	0	0	0.0290722	0.122198	0.044194	0	0	LUNG	acute	CD8+ Tcells
0.659925	0.342254	0.000355264	0.00223869	0	0.00162108	0	0	0	5.91798e-05	0	0	0	0	0	0.0046903	0	0	0.15678	0.00961665	0.202329	0	0	LUNG	acute	CD4+ T cells
0.4929	0.262476	0.000130473	0	0	0.00175556	0	0	0	0	0	0	0	0	0	0.00482873	0	0	0.00106868	0.0145596	0.0926195	0	0	LUNG	acute	CD4+ T cells
0.279761	0.535237	0.00049383	0	0	0.00233827	0	0	0	0	0	0	0	0	0	0.0237166	0	0	0.00463718	1	0.040382	0	0	LUNG	acute	CD4+ T cells
0.245654	0.432393	0.000714925	0	0	0.00376563	0	0	0	0	0	0	0	0	0	0.0134842	0	0	0.0112967	0.913001	0.0380994	0	0	LUNG	acute	CD4+ T cells
0.440804	0.288871	0.000367012	0.252898	0	0.000915501	0	0	0	0	0	0	0.000928925	0	0	0.00528698	0	0	0.176969	0.018027	0.115206	0	0	LUNG	acute	CD4+ T cells
0.393472	5.50189e-05	0.067474	0	0	0.00166016	0	0	0	0	0	0	0	0	0	0.00324496	0	0	0.136954	0.0044315	0.0438489	0	0	LUNG	acute	CD8+ Tcells
0.248367	0.00215062	0.851822	0.000357839	0	5.85906e-05	0	0	0	0	0	0	0	0	0	0.373805	0	0	0.713037	0.282985	0.0899159	0	0	LUNG	acute	CD8+ Tcells
0.534815	0.363111	0.000256492	0	0	0.000345555	0	0	0	0.000826018	0	0	0	0	0	0.00243662	0	0	0.000422749	0.0325159	0.0929232	0	0	LUNG	acute	CD4+ T cells
0.138782	0.00123033	0.554408	0	0	0.000127143	0	0	0	0	0	0	0	0	0	0.215966	0	0	0.280047	0.0360589	0	0	0	LUNG	acute	CD8+ Tcells
0.0709993	0.328083	0.000229773	0.379287	0	0.00152572	0	0	0	0	0	0	0	0	0	0.00954295	0	0	0.355768	0.04513	0.1471	0	0	LUNG	acute	CD4+ T cells
0.198105	0.00296382	0.0473928	0	0	0.00547207	0	0	0	0	0	0	0.000781623	0	0	0.0899897	0	0	0	0.0116746	0.0831725	0.000762535	0	LUNG	acute	CD8+ Tcells
0.000410084	0.00171483	0.00139925	0.261181	0	0.0800911	0	0	0	0	0	0	0	0	0	0.0554492	0	0	0.0084308	0.00378844	0.0450936	0	0	LUNG	acute	CD4+ T cells
5.33009e-05	0.00790954	0.00364034	0	0	0.0100017	0	0	0	0	0	0	0.000937765	0	0	0.00506406	0	0	0	0.0148438	0.0469324	0.000237748	0	LUNG	acute	CD4+ T cells
0.253443	0.193567	0.000843763	0	0	0.000254096	0	0	0	0.000425012	0	0	0	0	0	0.0592827	0	0	0.197517	0.456466	0.0114573	0	0	LUNG	acute	CD4+ T cells
0.331962	0.00261768	0.00728224	2.59979e-05	0	0.0787869	0	0	0.197898	1.93443e-06	0	0	0.00146784	0	0	0.00643957	0	0	0.0249516	0.0342607	0.0999673	3.68935e-05	0	LUNG	acute	CD4+ T cells
0.632262	0.369948	7.95848e-05	0	0	0.000135022	0	0	0	0	0	0	0	0	0	0.00259605	0	0	0.109366	0.418701	0.0966169	0	0	LUNG	acute	CD4+ T cells
0.160628	0.00210961	0.00382487	0	0	0.00178586	0	0	0	0	0	0	0	0	0	0.0489314	0	0	0.0694678	0.430402	0.00239114	0	0	LUNG	acute	CD4+ T cells
0.000210268	0.000754348	0.000183727	0.203728	0	0.000207607	0	0	0	0	0	0	0	0	0	0.0514415	0	0	0.00591632	0.00235984	0.0012545	0	0	LUNG	acute	CD4+ T cells
0.000386384	0.00391078	0.000705931	0.315283	0	0.000294284	0	0	0	0	0	0	0	0	0	0.0682829	0	0	0.0051743	0.000958795	0.00258597	0	0	LUNG	acute	CD4+ T cells
2.12948e-06	0.000323591	6.85704e-05	0.384144	0	7.52229e-05	0	0	0	0	0	0	0	0	0	0.0783103	0	0	0.00153006	0.00019468	0.000307823	0	0	LUNG	acute	CD4+ T cells
0.000940571	0.0148066	0.0199024	0.00142665	0	0.0427257	0	0	0	0	0	0	4.45014e-05	0	0	0.00644273	0	0	0.0995731	0.0262532	0.100943	0.00107851	0	LUNG	acute	CD4+ T cells
2.88884e-05	0.000491823	0.000139609	0.253384	0	0.000195394	0	0	0	0	0	0	0	0	0	0.0693207	0	0	0.00296634	0.00106834	0.000312215	0	0	LUNG	acute	CD4+ T cells
0.000162538	0.00103239	0.000516837	0.214517	0	0.0135758	0	0	0	0	0	0	0	0	0	0.0518703	0	0	0.0104478	0.00119707	0.00225442	0	0	LUNG	acute	CD4+ T cells
0.585045	0.519488	0	0	0	0.000699662	0	0	0	0	0	0	8.22496e-05	0	0	0.00799886	0	0	0	0	0.0203688	0.00406792	0	LUNG	acute	CD4+ T cells
0.588931	0	0	0	0	4.65078e-05	0	0	0	0	0	0	1.75784e-05	0	0	0.00467172	0	0	0	0	0.0385161	0.0013982	0	LUNG	acute	CD4+ T cells
0.455224	0	0	0	0	7.91568e-05	0	0	0	0	0	0	3.79234e-06	0	0	0.00561433	0	0	0	0	0.131509	0.00172418	0	LUNG	acute	CD4+ T cells
0.604437	0.38863	0	0	0	0	0	0	0	0	0	0	1.4206e-06	0	0	0.00436363	0	0	0	0.00199308	0.0223882	0.00219907	0	LUNG	acute	CD4+ T cells
0.357422	0	0.262537	0	0	0.00106989	0	0	0	0	0	0	9.80486e-07	0	0	0.00689888	0	0	0	0.0785211	0.0387768	0.00267873	0	LUNG	acute	CD8+ Tcells
5.91946e-05	2.79864e-05	7.26643e-05	0	0	9.29043e-06	0	0	0	0	0	0	0.000511349	0	0	0.00612823	0	0	0	0.000118073	0.0988202	0.00210494	0	LUNG	acute	CD4+ T cells
0.74284	0	0.00749031	0	0	2.7286e-05	0	0	0	0	0	0	0.000385931	0	0	0.224231	0	0	0	0.12349	0.022666	0.00134158	0	LUNG	acute	CD8+ Tcells
0.786461	0.000131488	0.207372	0	0	0.0165185	0	0	0	0	0	0	0.00270416	0	0	0.195576	0	0	0	0.471777	0.158093	0.0026292	0	LUNG	acute	CD8+ Tcells
0.719348	0.467047	0	0	0	5.36272e-06	0	0	0	0	0	0	3.01034e-06	0	0	0.00797227	0	0	0	0.016695	0.154467	0.000555547	0	LUNG	acute	CD4+ T cells
0.60658	0.336031	0.00247708	0	0	0.0622884	0	0	0	0	0	0	0.00128231	0	0	0.0264752	0	0	0	0.015292	0.0198781	0.000475716	0	LUNG	acute	CD4+ T cells
0.573703	0.297818	0	0	0	0.000733138	0	0	0	0	0	0	8.21752e-07	0	0	0.00486405	0	0	0	0.0120459	0.0311535	0.000282037	0	LUNG	acute	CD4+ T cells
0.863533	0.44644	0	0	0	0.00231402	0	0	0	0	0	0	3.56685e-06	0	0	0.00585312	0	0	0	0.000428114	0.0824514	0.000201082	0	LUNG	acute	CD4+ T cells
0.255605	0.285702	0	0	0	0.04024	0	0	0	0	0	0	2.96166e-05	0	0	0.00880991	0	0	0	0	0.259747	0.00160523	0	LUNG	acute	CD4+ T cells
0.395207	0.000277104	0.0146203	0	0	0.0612897	0	0	0	0	0	0	0.00344048	0	0	0.00769015	0	0	0	0.215105	0.022834	0.0367421	0	LUNG	acute	CD4+ T cells
0.416238	0.380037	0	0	0	0.00764164	0	0	0	0	0	0	0.000586211	0	0	0.0160733	0	0	0	0.54452	0.167453	0.00261181	0	LUNG	acute	CD4+ T cells
0.428911	0	0.180627	0	0	0.0650683	0	0	0	0	0	0	1.09522e-05	0	0	0.0168987	0	0	0	0.334596	0.286174	0.00274895	0	LUNG	acute	CD8+ Tcells
0.245783	0.0789192	0	0	0	0.0546093	0	0	0	0	0	0	1.14879e-05	0	0	0.00166353	0	0	0	0	0.0388575	0.000296581	0	LUNG	acute	CD4+ T cells
0.375802	0.289114	0	0	0	0.0092351	0	0	0	0	0	0	0.000150047	0	0	0.00556359	0	0	0	7.73808e-05	0.0682031	0.00352127	0	LUNG	acute	CD4+ T cells
0.400749	0.220261	2.93086e-05	0	0	0.0074	0	0	0	0	0	0	0.00060599	0	0	0.0140048	0	0	0	0.000724456	0.104622	0.001516	0	LUNG	acute	CD4+ T cells
0.202699	0.0351406	0.424671	0	0	0.0565693	0	0	0	0	0	0	0.000537442	0	0	0.016491	0	0	0	0.00755696	0.207038	0.0255685	0	LUNG	acute	CD8+ Tcells
0.807026	0.105279	0	0	0	3.15008e-06	0	0	0	0	0	0	0.00397917	0	0	0.0224101	0	0	0	0.00583483	0.127673	0.000386952	0	LUNG	acute	CD4+ T cells
0.632765	0.381015	6.03596e-06	0	0	0.173306	0	0	0	0	0	0	0.00207045	0	0	0.00640627	0	0	0	0.000268131	0.0477643	0.00820779	0	LUNG	acute	CD4+ T cells
0.224431	0.0029223	0.000728636	0	0	0	0	0	0	0	0	0	0.000220926	0	0	0.014525	0	0	0	0.00103337	0.216328	0.00234613	0	LUNG	acute	CD4+ T cells
0.350023	0	0	0	0	0.00154957	0	0	0	0	0	0	0	0	0	0.00780448	0	0	0	0	0.00730588	7.98049e-05	0	LUNG	acute	CD4+ T cells
0.584016	0.513645	0.00460385	0	0	0.126542	0	0	0	0	0	0	1.69075e-05	0	0	0.0112903	0	0	0	0.011115	0.248876	0.00658232	0	LUNG	acute	CD4+ T cells
0.623007	0.310294	0.403779	0	0	0.0262258	0	0	0	0	0	0	0.00830296	0	0	0.0232585	0	0	0	0.179109	0.294931	0.0177421	0	LUNG	acute	CD8+ Tcells
0.245236	0.175108	0.00015955	0	0	0.116755	0	0	0	0	0	0	7.45867e-05	0	0	0.0117237	0	0	0	0.00374442	0.183217	0.00464097	0	LUNG	acute	CD4+ T cells
0.430585	0.614927	0	0	0	0.00628777	0	0	0	0	0	0	0.00087722	0	0	0.0127217	0	0	0	0.00216972	0.203212	0.00110215	0	LUNG	acute	CD4+ T cells
0.215611	0.211522	0.00653402	0	0	0.00732043	0	0	0	0	0	0	0.000514571	0	0	0.0153617	0	0	0	0.00924918	0.12475	0.0296554	0	LUNG	acute	CD4+ T cells
0.369232	0.198475	0.00296603	0	0	0.00202393	0	0	0	0	0	0	0.00796003	0	0	0.0126049	0	0	0	0.00842809	0.0997348	0.016662	0	LUNG	acute	CD4+ T cells
0.45114	0.167284	4.90885e-05	0	0	0.000212209	0	0	0	0	0	0	0.00192462	0	0	0.00958505	0	0	0	0.323763	0.0522229	0.0100114	0	LUNG	acute	CD4+ T cells
0.186691	0.00663406	0.145179	0	0	0.0329199	0	0	0	0	0	0	0.0230742	0	0	0.00862418	0	0	0	0.143536	0.230967	0.0186043	0	LUNG	acute	CD8+ Tcells
0.00109698	7.27301e-05	8.79799e-05	0	0	0.0596047	0	0	0	0	0	0	0.00166824	0	0	0.00953787	0	0	0	0.00374002	0.108583	0.218543	0	LUNG	acute	CD4+ T cells
0.303572	0.118601	0	0	0	0.0864862	0	0	0	0	0	0	0	0	0	0.0150175	0	0	0	0.0186023	0.000149306	5.38188e-06	0	LUNG	acute	CD4+ T cells
0.00455292	0.000369016	0.00028721	0	0	0.000824708	0	0	0	0	0	0	0.0035981	0	0	0.00720423	0	0	0	0.291146	0.532296	0.0376607	0	LUNG	acute	CD4+ T cells
0.00792589	0.000572591	0.0108885	0	0	9.93098e-05	0	0	0	0	0	0	0.00504787	0	0	0.00908477	0	0	0	0.261104	0.322039	0.0855669	0	LUNG	acute	CD4+ T cells
0.716132	0.155221	0.000456026	0	0	0.31174	0	0	0	0	0	0	1.45468e-05	0	0	0.0123518	0	0	0	0.00134101	0.0705931	0.00221816	0	LUNG	acute	CD4+ T cells
0.317411	0	0.173229	0	0	0.00712968	0	0	0	0	0	0	0.00093128	0	0	0.572138	0	0	0	0.0246351	0.0144489	0.00311639	0	LUNG	acute	CD8+ Tcells
0.71052	0.358646	0.00226159	0	0	0.00586316	0	0	0	0	0	0	0.00382604	0	0	0.0857497	0	0	0	0.0126209	0.266196	0.023316	0	LUNG	acute	CD4+ T cells
0.0164237	0	0.0958105	0	0	0.00443135	0	0	0	0	0	0	1.01258e-05	0	0	0.00298952	0	0	0	0.000111455	0.000541646	0.187124	0	LUNG	acute	CD8+ Tcells
0.0462423	3.41999e-05	0.053053	0	0	0.0151314	0	0	0	0	0	0	9.21138e-05	0	0	0.00372282	0	0	0	5.2962e-05	0.00315798	0.245247	0	LUNG	acute	CD8+ Tcells
0.578738	0	0.0483004	0	0	0.0483212	0	0	0	0	0	0	0.000440807	0	0	0.00451687	0	0	0	0.0300962	0.0367186	0.000196246	0	LUNG	acute	CD4+ T cells
0.0751715	9.0549e-05	0	0	0	0.0574745	0	0	0	0	0	0	3.24993e-05	0	0	0.00289326	0	0	0	0.106937	0.0348527	0.00160899	0	LUNG	acute	CD4+ T cells
0.677712	7.77531e-06	0.10776	0	0	0.00040361	0	0	0	0	0	0	0.0876818	0	0	0.0111751	0	0	0	0.0240168	0.425738	0.00916169	0	LUNG	acute	CD8+ Tcells
0.524525	0.674791	0	0	0	0.0086929	0	0	0	0	0	0	0.000260309	0	0	0.00351933	0	0	0	0.88889	0.124198	0.00395108	0	LUNG	acute	CD4+ T cells
0.660442	0.434201	0	0	0	0.0164704	0	0	0	0	0	0	1.57724e-05	0	0	0.0839256	0	0	0	0.00700928	0.120233	0.00201922	0	LUNG	acute	CD4+ T cells
0.316686	0.578474	0	0	0	0.00026107	0	0	0	0	0	0	8.66594e-05	0	0	0.0188193	0	0	0	0	0.173918	0.00112354	0	LUNG	acute	CD4+ T cells
0.537157	0.00568196	0	0	0	0.000902377	0	0	0	0	0	0	9.20703e-05	0	0	0.594663	0	0	0	0.393176	0.0218646	0.0024032	0	LUNG	acute	CD4+ T cells
0.0697778	0.190478	0	0	0	0	0	0	0	0	0	0	2.49055e-05	0	0	0.015573	0	0	0	1.19852e-05	0.0763227	0.00101576	0	LUNG	acute	CD4+ T cells
0.32577	0.000526243	0.63816	0	0	4.08408e-06	0	0	0	0	0	0	0.000253239	0	0	0.749079	0	0	0	0.360421	0.123615	0.00144889	0	LUNG	acute	CD8+ Tcells
0	0	0	0	0	0.0272614	0	0	0	0	0	0	5.80397e-06	0	0	0.00525397	0	0	0	0.141026	0.00616661	0.00122908	0	LUNG	acute	CD4+ T cells
0.310342	0.00887435	0.204318	0	0	2.17808e-05	0	0	0	0	0	0	0.000398053	0	0	0.119076	0	0	0	0.596327	0.139069	0.00197068	0	LUNG	acute	CD8+ Tcells
0.0701707	0.00223512	0.00992459	0	0	0.000161711	0	0	0	0	0	0	0.000644526	0	0	0.0594117	0	0	0	0.0723796	0.206938	0.00967381	0	LUNG	acute	CD4+ T cells
0.0230624	0.0170444	0.000173255	0	0	0.00224431	0	0	0	0	0	0	0.000455185	0	0	0.0512303	0	0	0	0.00453961	0.0936625	0.00102355	0	LUNG	acute	CD4+ T cells
0.0512259	0.0783698	0	0	0	0.0173641	0	0	0	0	0	0	0.000312018	0	0	0.00254877	0	0	0	0.167125	0.0964222	0.000397231	0	LUNG	acute	CD4+ T cells
0.257577	0	0.0526624	0	0	0.00330494	0	0	0	0	0	0	0.00807272	0	0	0.070926	0	0	0	0.164005	0.0399516	0.000723064	0	LUNG	acute	CD4+ T cells
0.321691	0.000136657	0.146668	0	0	0.00315211	0	0	0	0	0	0	0.00409783	0	0	0.489659	0	0	0	0.238778	0.229361	0.00114854	0	LUNG	acute	CD8+ Tcells
0.266965	0.00765499	0.027102	0	0	0.00384176	0	0	0	0	0	0	0.00972587	0	0	0.0832707	0	0	0	0.0354401	0.0971297	0.000489443	0	LUNG	acute	CD4+ T cells
0.188229	0.000205493	0	0	0	0.0140081	0	0	0	0	0	0	0.00116062	0	0	0.00156485	0	0	0	0	0.000377313	0.000269357	0	LUNG	acute	CD4+ T cells
0.261996	0.465008	0	0	0	0	0	0	0	0	0	0	0.138444	0	0	0.00637567	0	0	0	0.141831	0.201906	0.0166476	0	LUNG	acute	CD4+ T cells
0.360736	0.0875816	0	0	0	0.00619417	0	0	0	0.00216839	0	0	0.000137537	0	0	0.772097	0	0	0	0.151562	0.228716	0.00191786	0	LUNG	acute	CD8+ Tcells
0.157877	0.172282	0.134417	0	0	0.00510102	0	0	0	0	0.033213	0	0.00554037	0	0	7.47107e-06	0	0	0	0.0809123	0	0.00653729	0	LUNG	acute	CD4+ T cells
0.0393557	0.123364	0.00687123	0	0	0.0170346	0	0	0	0	0.00835886	0	0.0155516	0	0	0.0006262	0	0	0	0.0333294	0	0.00432588	0	LUNG	acute	CD4+ T cells
0.00218903	0.130885	0.0063708	0	0	0.235795	0	0	0.0733859	0	0.0275685	0	0.00309478	0	0	0.00291189	0	0	0	0	0.0179768	0.0884616	0	LUNG	acute	CD4+ T cells
0.0942336	0.00706704	0.00692778	0	0	0.0480623	0	0	1.48442e-05	0	0.00565822	0	0.00203809	0	0	0	0	0	0	0	0.00760701	0.00253118	0	LUNG	acute	CD4+ T cells
0.00800972	0.00948303	0.122735	0	0	0.160757	0	0	0.000628708	0	0.00583704	0	0.0022567	0	0	8.36343e-06	0	0	0	0	0.00180752	0.00459293	0	LUNG	acute	CD8+ Tcells
0.0309896	0.00900087	0.101781	0	0	0.0698015	0	0	0	0	0.0106705	0	0.0486449	0	0	0.000187094	0	0	0	0.0663079	0.00522743	0.0213354	0	LUNG	acute	CD8+ Tcells
0	0.00186152	0.0035259	0	0	0	0	0	0	0	0.0011222	0	0.000946304	0	0	0	0	0	0	0	0.0604333	0.000648997	0	LUNG	acute	CD4+ T cells
0.112411	0.00710491	0.107316	0	0	0.0642089	0	0	0	0	0.0639141	0	0.0278327	0	0	0.00453581	0	0	0	0.0220817	0.00125873	0.00582025	0	LUNG	acute	CD8+ Tcells
0.394929	0.42143	0.00490347	0	0	0.000243894	0	0	0	0	0.0116299	0	0.000210675	0	0	0.000175016	0	0	0	0.593405	0.0155567	0.00456734	0	LUNG	acute	CD4+ T cells
0.000295205	0.180431	0.00280717	0	0	0.106376	0	0	0	0	0.000602377	0	0.00564009	0	0	0.0254029	0	0	0	0	0.0128499	0.00734233	0	LUNG	acute	CD4+ T cells
0.140539	0.00245956	0.048704	0	0	0.108949	0	0	0	0	0.0056345	0	0.0681425	0	0	0.0836435	0	0	0	0	0.0532309	0.000406864	0	LUNG	acute	CD8+ Tcells
0.142726	0.00309582	0.0369967	0	0	0.00231387	0	0	0	0	0.0261847	0	0.00364523	0	0	0.00103151	0	0	0	0	0.155684	0.000161484	0	LUNG	acute	CD8+ Tcells
0.0502841	0.00367731	0.0460848	0	0	0.0556051	0	0	0	0	0.00535997	0	0.00276167	0	0	0.00034761	0	0	0	0	0.000345642	0.0218559	0	LUNG	acute	CD8+ Tcells
0.0946926	0.00626003	0.043848	0	0	0.0515377	0	0	0	0	0.0671624	0	0.00196227	0	4.41633e-05	0.00190311	0	0	0	0	0.222167	0.0413599	0	LUNG	acute	CD4+ T cells
0.319232	0.250291	0.0337239	0	0	0.0158222	0	0	0	0	0.0334418	0	0.000778763	0	0	1.17821e-06	0	0	0	0.214144	0.0179746	0.0785733	0	LUNG	acute	CD4+ T cells
0.157031	0.00780314	0.123177	0	0	0.00816414	0	0	0.000981064	0	0.00591979	0	0.00111636	0	0	0	0	0	0	0.0812015	0.00734732	0.305686	0	LUNG	acute	CD8+ Tcells
0.0379184	0.00817775	0.0681051	0	0	0.000549673	0	0	0	0	0.0161365	0	0.00157596	0	0	0.000129544	0	0	0	0.0513864	0.0022133	0.00167216	0	LUNG	acute	CD8+ Tcells
0.221446	0.129541	0.0168031	0	0	0.106163	0	0	0	0	0.00373676	0	0.0602603	0	0	0.0489307	0	0	0	0.0762007	0.0278906	0.0178134	0	LUNG	acute	CD4+ T cells
0.221705	0.00286104	0.268958	0	0	0.0584175	0	0	0	0	0.000325959	0	0.0023186	0	0	0.000282995	0	0	0	0.116744	0.0574246	0.0334288	0	LUNG	acute	CD8+ Tcells
0.0626484	0.22846	0.00298365	0	0	0.00863468	0	0	0	0	0.00436797	0	0.00241499	0	0	0.0213014	0	0	0	0	0.0311728	0.00497617	0	LUNG	acute	CD4+ T cells
0.133926	0.0562186	0.00515621	0	0	0.00219992	0	0	0	0	0.00482093	0	0.00262659	0	0	0.000644061	0	0	0	0	0.00949828	0.0220481	0	LUNG	acute	CD4+ T cells
0.126954	0.00122219	0.178394	0	0	0.0008311	0	0	0	0	0.000876542	0	0.000730702	0	0	0	0	0	0	0	0.0256165	0.000235736	0	LUNG	acute	CD8+ Tcells
0.0308471	0.00413797	0.037246	0	0	0.0897483	0	0	0	0	0.00667803	0	0.00164759	0	0	0.00370633	0	0	0	0.00451829	0.0363451	0.0135299	0	LUNG	acute	CD8+ Tcells
0	0.00138585	0.00223124	0	0	0.00354398	0	0	0	0	0.000536568	0	0.000492032	0	0	1.51057e-05	0	0	0	0	0.00436075	0.0228308	0	LUNG	acute	CD4+ T cells
0.130722	0.313158	0.00960536	0	0	0.134681	0	0	0	0	0.0259255	0	0.00550176	0	0	0.00667985	0	0	0	0	0.219727	0.0332553	0	LUNG	acute	CD4+ T cells
0.259815	0.00847791	0.0104468	0	0	0.104754	0	0	0	0	0.0263458	0	0.00745351	0	0	0.000728293	0	0	0	0	0.124685	0.0451227	0	LUNG	acute	CD4+ T cells
0.181525	0.0135404	0.00575006	0	0	0.0456392	0	0	0	0	0.0163179	0	0.00696336	0	0	4.44659e-05	0	0	0	0	0.103547	0.0244642	0	LUNG	acute	CD4+ T cells
0.00960582	0.0058594	0.0408464	0	0	0.0686978	0	0	5.56659e-06	0	0.0127104	0	0.000935879	0	0	0.0081454	0	0	0	0.00540597	0.0263914	0.0720385	0	LUNG	acute	CD8+ Tcells
0.117998	0.00494778	0.312005	0	0	0.000625442	0	0	0	0	0.0323797	0	0.00149199	0	0	0.0586141	0	0	0	0.219077	0.0274174	0.0828165	0	LUNG	acute	CD8+ Tcells
0.347013	0.316561	0.00253598	0	0	0.0644423	0	0	0.30721	0	0.000306291	0	0.0019057	0	0	3.05422e-05	0	0	0	0	0.0455831	0.00725687	0	LUNG	acute	CD4+ T cells
0.409173	0.673858	0.00172114	0	0	0	0	0	0	0	8.43209e-05	0	0.000368639	0	0	0	0	0	0	0	0.0404564	0.000553472	0	LUNG	acute	CD4+ T cells
0.426857	0.623657	0.00151358	0	0	0	0	0	0	0	0.000226903	0	0.000166364	0	0	0	0	0	0	0	0.049184	5.3465e-05	0	LUNG	acute	CD4+ T cells
0.0756651	0.215059	0.0259142	0	0	0.00194478	0	0	0	0	0.00489905	0	0.00152486	0	0	0.000177595	0	0	0	0	0.406302	0.00510228	0	LUNG	acute	CD4+ T cells
0.184009	0.00394145	0.0255017	0	0	0.0310813	0	0	0	0	0.0142225	0	0.002551	0	0.0484428	0.0886891	0	0	0	0	0.0234574	0.00877389	0	LUNG	acute	CD8+ Tcells
0.286859	0.239974	0.0124119	0	0	0.025953	0	0	0	0	0.0500401	0	0.00309006	0	0	0	0	0	0	0	0.0144905	0.136442	0	LUNG	acute	CD4+ T cells
0.223834	0.087576	0.00950381	0	0	0.000238205	0	0	0	0	0.0318194	0	0.0063016	0	0	0	0	0	0	0	0.042722	0.160582	0	LUNG	acute	CD4+ T cells
0.323163	0.215474	0.0113835	0	0	0.0091037	0	0	0	0	0.012761	0	0.0137591	0	0	0.000339703	0	0	0	0	0.162017	0.0277445	0	LUNG	acute	CD4+ T cells
0.140339	0.15216	0.0177508	0	0	0.00441446	0	0	0	0	0.00116422	0	0.00286368	0	0	0.000435737	0	0	0	0	0.0157278	0.0152558	0	LUNG	acute	CD4+ T cells
0.0403938	0.0229896	0.385861	0	0	0.021214	0	0	0	0	0.0570881	0	0.0134348	0	0	0.000747439	0	0	0	0	0.136496	0.00874499	0	LUNG	acute	CD8+ Tcells
0.1386	0.0373549	0.242645	0	0	0.116833	0	0	4.41403e-06	0	0.0266603	0	0.00626137	0	0	0.00184899	0	0	0	0	0.278721	0.0184948	0	LUNG	acute	CD8+ Tcells
0.100951	0.0344375	0.439372	0	0	0.058492	0	0	0.000442604	0	0.0707942	0	0.00713873	0	0	0.00203353	0	0	0	0	0.113642	0.0106185	0	LUNG	acute	CD8+ Tcells
0.0825094	0.159045	0	0	0	0.156458	0	0	0	0	0.0342246	0	0.00696407	0	0	0	0	0	0	0	0.00891356	0.00717537	0	LUNG	acute	CD4+ T cells
0.0666844	0.012015	0.173966	0	0	0.0872606	0	0	0	0	0.0221437	0	0.00296143	0	0	0.00711629	0	0	0	0	0.0209041	0.0482596	0	LUNG	acute	CD8+ Tcells
0.136765	0.318544	0.0366341	0	0	0.140135	0	0	0	0	0.0247533	0	0.00214929	0	0	0.00718865	0	0	0	0	0.268569	0.0125088	0	LUNG	acute	CD4+ T cells
0.505674	0.229491	0	0	0	0.0109134	0	0	0	0	0.0195925	0	0.00113807	0	0	0.00733989	0	0	0	0	0.344473	0.110382	0	LUNG	acute	CD4+ T cells
0.128159	0.339951	0	0	0	0.0467635	0	0	0	0	0.0300314	0	0.00279373	0	0	0.405219	0	0	0	0.582865	0.0334545	0.0280248	0	LUNG	acute	CD4+ T cells
0.23742	0.167223	0.019628	0	0	0.0849603	0	0	0	0	0.0402153	0	0.00315392	0	0	0	0	0	0	0	0.0332861	0.0197815	0	LUNG	acute	CD4+ T cells
0.107875	0.0284433	0.112145	0	0	0.0146548	0	0	0	0	0.0206788	0	0.00252039	0	0	0.000813444	0	0	0	0.012543	0.0192548	0.00998967	0	LUNG	acute	CD8+ Tcells
0.301552	0.296553	0.0293737	0	0	0.0809561	0	0	6.41322e-05	0	0.0134068	0	0.0464298	0	0	0	0	0	0	0.0503889	0.154124	0.131498	0	LUNG	acute	CD4+ T cells
0.274972	0.17413	0.0215448	0	0	0.126816	0	0	0	0	0.0210181	0	0.00178615	0	0	0.0074503	0	0	0	0	0.0479289	0.0562731	0	LUNG	acute	CD4+ T cells
0.0930768	0.00444558	0.0676621	0	0	0.0655391	0	0	0	0	0.00363023	0	0.000539699	0	0	6.54342e-06	0	0	0	0	0.0334911	0.0018644	0	LUNG	acute	CD4+ T cells
0.202529	0.165023	0.046235	0	0	0.000287406	0	0	0	0	0.00488384	0	0.015249	0	0	0	0	0	0	0.402658	0.0448937	0.0447492	0	LUNG	acute	CD4+ T cells
0.0422561	0.261145	0.00848857	0	0	0.0707702	0	0	0	0	0.0328039	0	0.0120805	0	0	0	0	0	0	0.0360545	0.00316514	0.00657105	0	LUNG	acute	CD4+ T cells
0.169576	0.333966	0.0153636	0	0	0.186738	0	0	0	0	0.0488944	0	0.000998487	0	0	0.0183293	0	0	0	0	0.16099	0.124428	0	LUNG	acute	CD4+ T cells
0.28446	0.0303012	0.101658	0	0	0.047083	0	0	0	0	0.104124	0	0.00541536	0	0	0	0	0	0	0.309447	0.0496687	0.0795563	0	LUNG	acute	CD8+ Tcells
0.362951	0	0.235246	0	0	0.0367975	0	0	0	0	0.012438	0	0.0103758	0	0.0228194	0	0	0	0	0	0.179192	0.0370397	0	LUNG	acute	CD8+ Tcells
0.319013	0.0108893	0.328534	0	0	0.0294407	0	0	0	0	0.022929	0	0.00506173	0	0	0.00079684	0	0	0	0.178847	0.0309375	0.00830562	0	LUNG	acute	CD8+ Tcells
0.33819	0.397266	0.00538987	0	0	0.00646064	0	0	0	0	0.00418678	0	0.00285872	0	0	5.52473e-05	0	0	0	0	0.199721	0.119373	0	LUNG	acute	CD4+ T cells
0.195144	0.0563473	0.32215	0	0	0.0149561	0	0	0.000368826	0	0.129985	0	0.0290579	0	0.00425768	0.0034091	0	0	0	0	0.0602972	0.0600629	0	LUNG	acute	CD8+ Tcells
0.281848	0.0233263	0.230654	0	0	0.000855995	0	0	0	0	0.0013592	0	0.124116	0	0	0	0	0	0	0.159734	0.0116242	0.00888498	0	LUNG	acute	CD8+ Tcells
0.349582	0	0.125467	0	0	0.00581408	0	0	0	0	0.0865132	0	0.00762615	0	2.62272e-05	0	0	0	0	0	0.0128129	0.00818727	0	LUNG	acute	CD8+ Tcells
0.138906	0.00879673	0.129498	0	0	0.047709	0	0	0	0	0.0337377	0	0.0317457	0	0	0	0	0	0	0.0504958	0.00982079	0.00253055	0	LUNG	acute	CD8+ Tcells
0.156121	0.0355469	0.0995409	0	0	0.00957189	0	0	0	0	0.0427338	0	0.0211189	0	0	0	0	0	0	6.35002e-05	0.00833367	0.00740373	0	LUNG	acute	CD8+ Tcells
0.411309	0.00395401	0.291924	0	0	0.000460971	0	0	0	0	0.00177634	0	0.092262	0	0	0	0	0	0	0.0613133	0.0111699	0.120419	0	LUNG	acute	CD8+ Tcells
0.154047	0.291413	0.0344039	0	0	0.0631502	0	0	0	0	0.00644236	0	0.0171702	0	0	0	0	0	0	0.0120688	0.0354801	0.0267403	0	LUNG	acute	CD4+ T cells
0.365951	0.00354905	0.0764284	0	0	0.00168074	0	0	0	0	0.000530867	0	0.0248356	0	0	0	0	0	0	0.296224	0.0204443	0.18814	0	LUNG	acute	CD4+ T cells
0.156985	0.0865258	0.0452281	0	0	0.0020384	0	0	0	0	0.0630948	0	0.027425	0	0	0	0	0	0	0.00188995	0.0275877	0.0143835	0	LUNG	acute	CD4+ T cells
0.0641698	0.0026331	0.0178318	0	0	0.00458703	0	0	0	0	0.000368396	0	0.00343049	0	0	0	0	0	0	0.0925817	0.0106893	0.0686835	0	LUNG	acute	CD4+ T cells
0.0243041	0.000778948	0.119413	0	0	0	0	0	0	0	0.0036559	0	0.00360075	0	0	0	0	0	0	0	0.00287611	0.000575735	0	LUNG	acute	CD8+ Tcells
0.0975915	0.00924716	0.388656	0	0	0.194022	0	0	0	0	0.000557816	0	0.00763697	0	0	0	0	0	0	0.00651519	0.0114471	0.237707	0	LUNG	acute	CD8+ Tcells
0.298918	0.0879902	0.43096	0	0	0.225868	0	0	0	0	0.000952065	0	0.0120142	0	0	0	0	0	0	0.0256848	0.0176937	0.315276	0	LUNG	acute	CD8+ Tcells
0.347144	0.208003	0.0114299	0	0	0.134982	0	0	0	0	0.00665519	0	0.0146962	0	0	0	0	0	0	0.265303	0.0251271	0.0166236	0	LUNG	acute	CD4+ T cells
0.418789	0.121725	0.359203	0	0	0.0722518	0	0	0	0	0.00178646	0	0.00528471	0	0.148069	0	0	0	0	0.208767	0.0360048	0.22894	0	LUNG	acute	CD8+ Tcells
0.447424	0.33906	0.237363	0	0	0.134435	0	0	0	0	0.00180015	0	0.00808515	0	0	0	0	0	0	0.063215	0.0848587	0.0557412	0	LUNG	acute	CD4+ T cells
0.122657	0.00769949	0.0768441	0	0	1.05644e-06	0	0	0.000185341	0	0.0481679	0	0.00818971	0	0	0	0	0	0	0.000307071	0.000117304	0.00532835	0	LUNG	acute	CD4+ T cells
0.560375	0.366714	0.0298747	0	0	0.232306	0	0	0	0	0.00116949	0	0.00264766	0	0	0	0	0	0	0.304362	0.122183	0.0648616	0	LUNG	acute	CD4+ T cells
0.0661789	0.0255268	0.133294	0	0	0.216616	0	0	0	0	0.00941792	0	0.0014564	0	0	0	0	0	0	0	0.0304163	0.00240238	0	LUNG	acute	CD4+ T cells
0.0773274	0.121312	0.213737	0	0	0.0459876	0	0	0	0	0.0066989	0	0.00612358	0	0	0	0	0	0	0	0.0377488	0.135177	0	LUNG	acute	CD8+ Tcells
0.145807	0.018406	0.0757769	0	0	0	0	0	0	0	0.00238667	0	0.0522637	0	0	0	0	0	0	0	0	0.00250428	0	LUNG	acute	CD8+ Tcells
0.119709	0.0849149	0.0309781	0	0	0.0285088	0	0	0	0	0.0102937	0	0.0142718	0	0	0	0	0	0	0	0.00343108	0.00271951	0	LUNG	acute	CD4+ T cells
0.334042	0.0403181	0.297234	0	0	0.00328317	0	0	0	0	0.00139093	0	0.0276925	0	0	0	0	0	0	0	0.000572678	0.00163211	0	LUNG	acute	CD8+ Tcells
0.141606	0.0110238	0.0227549	0	0	0	0	0	0	0	0.00212899	0	0.0384557	0	0	0	0	0	0	0	0.00108484	0.000713434	0	LUNG	acute	CD4+ T cells
0.0806199	0.119282	0.0209498	0	0	0.0616434	0	0	0	0	0.0140876	0	0.0200844	0	0	0	0	0	0	0	0.000136938	0.0027218	0	LUNG	acute	CD4+ T cells
0.0876776	0.00487757	0.334566	0	0	0.037494	0	0	0	0	0.00480264	0	0.00676289	0	0	0	0	0	0	0	0.00909359	0.00186847	0	LUNG	acute	CD8+ Tcells
0.054191	0.133433	0.00320071	0	0	0.0017886	0	0	0	0	0.000730616	0	0.00692993	0	0	0	0	0	0	0	0.00498851	0.000600016	0	LUNG	acute	CD4+ T cells
0.0435683	0.122034	0.0248461	0	0	0.0942579	0	0	0	0	0.00161556	0	0.0103446	0	0	0	0	0	0	0	0.00141183	0.00766845	0	LUNG	acute	CD4+ T cells
0.0234904	0.00217697	0.162561	0	0	0	0	0	0	0	0.00017924	0	0.000728353	0	0	0	0	0	0	0	0.0030277	0.000172303	0	LUNG	acute	CD8+ Tcells
0.187143	0.0718191	0.116889	0	0	0	0	0	0	0	1.56012e-06	0	0.00101567	0	0	0	0	0	0	0	0.00580159	0.00130488	0	LUNG	acute	CD8+ Tcells
0.273009	0.180471	0.0123808	0	0	0.00166652	0	0	0	0	0.0174449	0	0.00898191	0	0	0	0	0	0	0	9.63275e-06	0.00281294	0	LUNG	acute	CD4+ T cells
0.494892	0.0262932	0.426532	0	0	0.0202406	0	0	0	0	0.00182011	0	0.00477181	0	0	0	0	0	0	0	0.108246	0.00206136	0	LUNG	acute	CD8+ Tcells
0.115181	0.163513	0.0305819	0	0	0.0778767	0	0	0	0	0.0168248	0	0.00515379	0	0	0	0	0	0	0	0.00860744	0.0161059	0	LUNG	acute	CD4+ T cells
0.0649593	0.00160566	0.296338	0	0	0	0	0	0	0	0.00100915	0	0.0016615	0	0	0	0	0	0	0	0.00279699	0.000151175	0	LUNG	acute	CD8+ Tcells
0.102472	0.00192291	0.00607169	0	0	0.0259207	0	0	0	0	0.00234595	0	0.00130244	0	0	0.0297488	0	0	0	0	0	0.0326581	0	LUNG	acute	CD4+ T cells
0.0686186	0.00120621	0.334399	0	0	0	0	0	0	0	1.02968e-05	0	0.00101986	0	0	0	0	0	0	0	0	0.0003654	0	LUNG	acute	CD8+ Tcells
0.101517	0.173307	0.0282275	0	0	0	0	0	0.000537559	0	0.0401284	0	0.0099838	0	0	0	0	0	0	0	0	0.0106465	0	LUNG	acute	CD4+ T cells
0.156756	0.0184047	0.115035	0	0	0.000699497	0	0	0	0	0.0723016	0	0.00917443	0	0	0	0	0	0	0	0.00311002	0.0137326	0	LUNG	acute	CD8+ Tcells
0.267782	0.164404	0.00491871	0	0	0.013519	0	0	0	0	0.0010704	0	0.000987945	0	0	0.000913827	0	0	0	0	0.0344915	0.0285283	0	LUNG	acute	CD4+ T cells
0.205769	0.1176	0.00646577	0	0	0.00955213	0	0	0	0	0.00395979	0	0.00163759	0	0	9.94366e-05	0	0	0	0	0.0285843	0.00344815	0	LUNG	acute	CD4+ T cells
0.236795	0.202444	0.00950756	0	0	0	0	0	0	0	0.02732	0	0.00555923	0	0	0.0049734	0	0	0	0	0.00177868	0.0421784	0	LUNG	acute	CD4+ T cells
0.110257	0.236447	0.0094485	0	0	0.00171545	0	0	0	0	0.00799569	0	0.0004055	0	0	0.000123012	0	0	0	0	0	0.00482637	0	LUNG	acute	CD4+ T cells
0.11387	0.0015418	0.224344	0	0	0	0	0	0	0	0.0150583	0	0.000261208	0	0	0	0	0	0	0	0	0.00197407	0	LUNG	acute	CD8+ Tcells
0.0142542	0.00116449	0.373412	0	0	0	0	0	0	0	0.000570108	0	0.00100047	0	0	0	0	0	0	0	0	0	0	LUNG	acute	CD8+ Tcells
0.0512504	0.0261716	0.0429785	0	0	0	0	0	0	0	0.0113473	0	0.0304111	0	0	0	0	0	0	0	0.00383672	0.0105611	0	LUNG	acute	CD8+ Tcells
0.0855473	0.0168525	0.163334	0	0	0.0197346	0	0	0	0	0.00958261	0	0.00206968	0	0	0.00294835	0	0	0	0	0.0113852	0.0111418	0	LUNG	acute	CD8+ Tcells
0.016964	0.00108861	0.533458	0	0	0	0	0	0	0	0	0	0.00164578	0	0	0	0	0	0	0	0	0.000957658	0	LUNG	acute	CD8+ Tcells
0.215691	0.144482	0.00410151	0	0	0	0	0	0	0	0.000372868	0	0.00102924	0	0	0	0	0	0	0	0	0.000622265	0	LUNG	acute	CD4+ T cells
0.0825537	0.0169308	0.032195	0	0	0	0	0	0	0	0.0574676	0	0.0250647	0	0	0	0	0	0	0	0	0.00497275	0	LUNG	acute	CD4+ T cells
0.204616	0.0151384	0	0	0	0.0505849	0	0	0	0	0	0	0	0	0	0.0832994	0	0	0	0.000968798	0.049341	0.00704636	0	LUNG	acute	CD8+ Tcells
0	0.022204	0	0	0	0.00178574	0	0	0	0	0	0	0.000721559	0	0	3.52455e-05	0	0	0	0.0580177	0.0626046	0.208832	0	LUNG	acute	CD4+ T cells
0.201985	0.0214907	0.363931	0	0	0	0	0	0	0	0	0	0	0	0.00358669	0.488802	0	0	5.31173e-06	0.069908	3.96095e-05	0.00189471	0	LUNG	acute	CD8+ Tcells
0.0863471	0.0279976	0	0	0	0.0289871	0	0	0	0	0	0	0	0	0	0	0	0	0	0.0152195	0.0265317	0.0276153	0	LUNG	acute	CD4+ T cells
0.00248125	0.0193769	0.0976908	0	0	0	0	0	0	0	0	0	0	0	0	0	0	0	0	0.00559087	0	0	0	LUNG	acute	CD8+ Tcells
0	0.016343	0	0	0	0.0139103	0	0	0	0	0	0	0	0	0	0.0137884	0	0	0	0.000375935	0.00105641	0	0	LUNG	acute	CD4+ T cells
0.0843561	0.0348217	0	0	0	0.0755441	0	0	0	0	0	0	2.72702e-05	0	3.06305e-05	0	0	0	0	0.0571367	0.0819618	0.0433155	0	LUNG	acute	CD4+ T cells
0.250127	0.0269243	0	0	0	0.0175559	0	0	0	0	0	0	3.96965e-05	0	0	0.000444508	0	0	0	0.240169	0.101292	0	0	LUNG	acute	CD4+ T cells
0.0420152	0.0186077	0	0	0	0.000444271	0	0	0	0	0.00260607	0	0	0	0	0.000134235	0	0	0	0.00201527	0.0945758	0	0	LUNG	acute	CD4+ T cells
0.206958	0.0233235	0.000741679	0	0	0.0132923	0	0	0	0	0.000183171	0	1.37727e-06	0	0.000287868	0	0	0	0	0.00907599	0.100832	0.0209364	0	LUNG	acute	CD4+ T cells
0.102096	0.231035	0	0	0	0.301823	0	0	0	0	0	0	0	0	0	0.0831464	0	0	0	0.0243078	0.0281486	0.00174175	0	LUNG	acute	CD4+ T cells
0.186814	0.0198892	0.0962277	8.39101e-06	0	0	0	0	0	0	0	0	0	0	0.000119052	0	0	0	0.000877918	0.112367	0.0239253	0.0434775	0	LUNG	acute	CD8+ Tcells
0.0419887	0.0301176	0.026409	0	0	0.0353934	0	0	0	0	0	0	0	0	2.05006e-05	0.000789033	0	0	0	0.022173	0.129001	0.0018005	0	LUNG	acute	CD4+ T cells
0.144027	0.381576	0	0.00260311	0	0.000461907	0	0	0	0	0	0	1.57663e-06	0.000129861	0	0	0	0	0.136396	0.246444	0.0312929	0.00037996	0	LUNG	acute	CD4+ T cells
0	0.0248646	0	0	0	0.000173954	0	0	0	0	0	0	2.84425e-07	0	0	0	0	0	0.0429505	0.00661784	0.0831362	0.0570266	0	LUNG	acute	CD4+ T cells
0.000156268	0.0190057	0	0	0	0.000278064	0	0	0	0	0	0	5.70345e-06	0	0	0	0	0	0.112297	0.00578099	0.324524	0.000259185	0	LUNG	acute	CD4+ T cells
0.203517	0.0158123	0.119112	0	0	0.0119552	0	0	0	0	0	0	0.0214309	0	0.000134688	0	0	0	0	0.0661617	0.00761585	0.0019666	0	LUNG	acute	CD8+ Tcells
0.144791	0.288637	0	0.0336762	0	0	0	0	0	0	0	0	5.46204e-05	0	0	0	0	0	6.46307e-06	0.0449178	0.0720768	0	0	LUNG	acute	CD4+ T cells
0	0.0193458	0	0	0	0.000146385	0	0	0	0	0	0	0	0	0	0	0	0	0.0478965	0.00111857	0.318839	0	0	LUNG	acute	CD4+ T cells
0.0622344	0.040303	0	0.0753534	0	0.00148222	0	0	0	0	0	0	1.20247e-05	0	1.10752e-05	0	0	5.3532e-05	0.00846588	0.00282506	0.00123153	7.16299e-05	0	LUNG	acute	CD4+ T cells
0.48895	0.0285609	0.0287537	0	0	0.122828	0	0	0	0	0	0	2.6617e-06	0.0155679	0	0.239446	0	0	2.61683e-05	0.196301	0.221339	2.18416e-05	0	LUNG	acute	CD8+ Tcells
0.0280016	0.0453932	0	0	0	0.0018328	0	0	0	0	0.000724948	0	0.00121715	0.000782497	0.000319346	1.14963e-05	0	0	0.0641941	0.0586587	0.00600742	0.00816962	0	LUNG	acute	CD4+ T cells
0.151962	0.0581599	0	0	0	0	0	0	0	0	0.000149174	0	0.0470524	0	0.000115906	0	0	0	0.0803299	0.025007	0	0	0	LUNG	acute	CD4+ T cells
0.340827	0.275221	2.36142e-05	0	0	0.000175484	0	0	0	0	0	0	1.44497e-06	6.38289e-05	0	0.0255728	0	0	0.145088	0.434824	0.0972615	0.00361289	0	LUNG	acute	CD4+ T cells
0.564787	0.289274	0.000832195	0.000714264	0	0.00280379	0	0	0	0	0	0	0	0.00129775	0.00012411	0.000143229	0	0	0.259696	0.328469	0.102697	0	0	LUNG	acute	CD4+ T cells
0.302914	0.0997524	0.00247171	0	0	0.000446146	0	0	0.00209737	0	0.0022163	0	2.06019e-06	0.000988339	0	0.000177417	0	0	0.252524	0.224645	0.0222439	9.04289e-05	0	LUNG	acute	CD4+ T cells
0.0841783	0.0117008	0.0326163	0	0	0	0	0	0	0	0	0	0.000900704	0	0	2.11647e-05	0	0	0.00295009	0.0206872	0.0137805	0	0	LUNG	acute	CD4+ T cells
0.0156195	0.0401836	0.000367134	0.000341664	0	0	0	0	0	0	0.0156275	0	0.0774891	0.00142486	0.000774101	0.00352787	0	0	0.0479181	0.061387	0.00494994	0.213046	0	LUNG	acute	CD4+ T cells
0.110412	0.0127438	0.151292	0	0	0.00515005	0	0	0	0.0328569	0	0	0	0	0	0	0	0	0.0352021	0.110227	0.0502581	0.11733	0	LUNG	acute	CD8+ Tcells
0.0251746	0.0267829	0.00769653	8.44188e-05	0	0	0	0	0	0	0.0306594	0	0.00731038	0.00120725	0.000299528	0.000226969	0	8.4659e-06	0.100873	0.114817	0.00640843	0.263038	0	LUNG	acute	CD4+ T cells
0.303312	0.010669	0.444943	0	0	0	0	0	0	0	0	0	0.000503039	0	0	0	0	0	0.0186727	0.0175377	0.0396281	0	0	LUNG	acute	CD8+ Tcells
0.00321587	0.00780125	0	0.028815	0	0	0	0	0	0	0.00158398	0	0	0	0	0.0095728	0	0	0	0.00484564	0.00248936	0	0	LUNG	acute	CD4+ T cells
0.182045	0.0466102	0.000462965	0.000101302	0	0.000461066	0	0	0	0	0.00155968	0	0	0.000275617	1.05256e-05	7.78471e-05	0	0	0.0814329	0.0834185	0.00232678	0.000168015	0	LUNG	acute	CD4+ T cells
0.0299106	0.029565	0.0550583	2.09081e-05	0	0.00215013	0	0	0	0	0.00202292	0	0.000857177	0.00183662	0.000576268	0.000283064	0	0	0.283044	0.279039	0.00744728	0.0482762	0	LUNG	acute	CD4+ T cells
0.0375751	0.00980543	0.0223538	0	0	0	0	0	0	0	0	0	4.76222e-05	0	0	0	0	0.00193061	0.0110375	0.00420913	0.00196456	0	0	LUNG	acute	CD4+ T cells
0.189707	0.0106979	0.0833775	0	0	0.00209706	0	0	0	0	0.000113131	0	3.33337e-05	0.000477658	0.044458	0.000152054	0	0	0	0.0128151	0.0308072	0.00881297	0	LUNG	acute	CD8+ Tcells
0.239778	0.309516	0	0	0	0.0852024	0	0	0	0	0	0	0	0	0	0	0	0	0	0.00926156	0.0202453	0	0	LUNG	acute	CD4+ T cells
0.0399494	0.0347565	0.0268117	0.00573211	0	0	0	0	0.00132026	0	0.0615707	0	0.0421612	0.0165054	0.00136995	0.00273856	0	0.000846239	0.0154606	0.204266	0.0016415	0.0045425	0	LUNG	acute	CD8+ Tcells
0.0459305	0.0099426	0	0.00666917	0	0	0	0	0	0	0.11616	0	0.128688	0	0.000152959	0.000283469	0	0.000589877	0.105546	0.043714	0.0519893	0	0	LUNG	acute	CD4+ T cells
0.0370909	0.0149801	0.0135046	0.00254943	0	0	0	0	0	0.000300489	0.0601452	0	0.00969451	0.00176075	0.000200675	0.00089451	0	0.000212536	0.0479236	0.162077	0.00219842	0.00136402	0	LUNG	acute	CD4+ T cells
0.673732	0.686215	0	0	0	0.00471272	0	0	0	0	0	0	9.06118e-07	0	6.2666e-05	0.00218532	0	0	0	0.0817314	0.257852	0.0118131	0	LUNG	acute	CD4+ T cells
0.0245564	0.0147539	0	0.00496093	0	0.000205585	0	0	0	0	0.0321898	0	0.000278771	0.00296657	5.02149e-05	0.0909234	0	0	0.00420917	0.1011	0.015332	0.0343003	0	LUNG	acute	CD4+ T cells
0.183643	0.0140332	0.233143	0	0	0.00650361	0	0	0	0	0	0	8.12013e-06	0	0	0.000219389	0	0	0	0.00588435	0.0169563	0.0328785	0	LUNG	acute	CD8+ Tcells
0.0497796	0.281027	0	0	0	0	0	0	0	0	0	0	0	0	1.25494e-05	0	0	0	0	0.118457	0.0304309	0	0	LUNG	acute	CD4+ T cells
0.0781687	0.133521	0	0	0	0.000340695	0	0	0	0	0	0	6.85415e-07	0	0.000146485	0.000110505	0	0	0	0.00687907	0.126871	0	0	LUNG	acute	CD4+ T cells
0.299289	0.0190595	0.119967	0	0	0.0166499	0	0	0	0.000718729	0	0	8.92422e-07	0	2.64057e-05	0	0	0	0	0.0108436	0.0898332	0.00543289	0	LUNG	acute	CD8+ Tcells
0.251985	0.0416032	0	2.08588e-05	0	0	0	0	0	0	0.00010348	0	4.98532e-05	6.93578e-05	0	0.00023561	0	0	0.0118315	0.187043	0.0150923	0.000250176	0	LUNG	acute	CD4+ T cells
0.136034	0.00969878	0	0.029704	0	0.00637165	0	0	0	0	0	0	0.0023191	0	0	0	0	0	0	0.00414632	0.0306876	0.0217927	0	LUNG	acute	CD4+ T cells
0.340801	0.0247039	0.383336	0	0	0.0211333	0	0	0	0	0.00203493	0	0.0686421	3.73111e-05	0.000273076	1.42599e-06	0	0	0.14968	0.155299	0.161733	0.113678	0	LUNG	acute	CD8+ Tcells
0.128234	0.0834597	0.028965	0	0	0.0273782	0	0	0.000726145	0.00153698	0.0762852	0	0.000570189	0.0151538	0.00102689	0.00411943	0	0.00134341	0	0.00029321	0.133859	0.0247901	0	LUNG	acute	CD4+ T cells
0.15148	0.0226071	0.268428	0	0	0.0455081	0	0	0	0	0.000954869	0	2.33357e-05	0.00157972	5.5766e-05	0.000128978	0	0	0.0179491	0.208004	0.036951	0.00931008	0	LUNG	acute	CD8+ Tcells
0.202411	0.200242	0	0.0616409	0	0	0	0	0	0	0	0	0.000664843	8.30518e-05	0.000286257	4.06421e-05	0	0	0.00673796	0.0153298	0.00572608	0	0	LUNG	acute	CD4+ T cells
0.0573293	0.0218946	0.0020344	0	0	0.0209568	0	0	0	0	0.068942	0	0.00098547	0.0130643	5.53407e-05	0.00253839	0	0.00216692	0.0531976	0.221366	0.00562588	0.00880599	0	LUNG	acute	CD4+ T cells
0.151158	0.135483	0	0	0	0.072936	0	0	0	0	0	0	0	0	0	0	0	0	0.0317322	0.0224231	0.0176315	0.000266819	0	LUNG	acute	CD4+ T cells
0	0.0156426	0	0	0	0.053664	0	0	0	0	0	0	0	0	0	0	0	0	0	0.00268939	0.00470051	0.0977994	0	LUNG	acute	CD4+ T cells
0.145582	0.174529	0	0	0	0	0	0	0	0	0	0	0.00314737	0	0	0	0	0	0	0.0172313	0	0	0	LUNG	acute	CD4+ T cells
0.00747675	0.0167571	0.00349474	0	0	0.132895	0	0	0	0.000225166	0.00225581	0	0.119533	0.000418742	0.000166856	0.00147284	0	0	0.0579258	0.0336325	0.0403585	0.000939778	0	LUNG	acute	CD4+ T cells
0.131773	0.0127891	6.52133e-05	0.0113306	0	0.137379	0	0	0	0	4.29742e-05	0	0	0.00683093	9.64786e-06	0.00900814	0	0	0	0.00767277	0.0033813	0.00138641	0	LUNG	acute	CD4+ T cells
0.154464	0.0108887	0	0.000511739	0	0.108583	0	0	0	0	0	0	2.7982e-07	0.0487688	0	0.00222366	0	0	0	0.0653443	0.045063	0.00234496	0	LUNG	acute	CD8+ Tcells
0.443881	0.0130711	0.41969	0	0	0	0	0	0	0	0.00075856	0	0.000382715	8.1765e-05	0	0.0032813	0	0	0	0.485338	0.233387	0	0	LUNG	acute	CD8+ Tcells
0.143826	0.00776675	0.00921186	0	0	0.00999335	0	0	0	0	0	0	0	0.000123237	0	0.00316337	0	0	0	0.00166269	0.00162655	0	0	LUNG	acute	CD4+ T cells
0.305264	0.0106557	0.0664389	0	0	0	0	0	0	0	0.0143558	0	0.000141721	0	0	0.000207493	0	0	0	0.263846	0.529348	0	0	LUNG	acute	CD4+ T cells
0.283851	0.218558	0.0482087	0.00494238	0	0	0	0	0	0	0.0465927	0	0.000569318	0.00175716	0.000376224	0.000705908	0	0.000141781	0.014996	0.373307	0.0103316	0.00021894	0	LUNG	acute	CD4+ T cells
0.000159078	0.00980748	0	0.0325806	0	0.09097	0	0	0	0	0	0	0	5.54033e-06	7.67099e-06	0.0135239	0	0	0.00363349	0.00130297	0.00292646	5.68587e-06	0	LUNG	acute	CD4+ T cells
0.213079	0.0291017	0	0.0513988	0	0	0	0	0	0	0.00185566	0	2.09677e-06	0.000495644	0	0.0327213	0	0	0	0.0738163	0.00281225	0	0	LUNG	acute	CD4+ T cells
0.667852	0.22177	0	0.190565	0	0	0	0	0	0	0	0	0	9.77893e-05	0	0.154085	0	0	0	0.233353	0.00896972	0	0	LUNG	acute	CD4+ T cells
0.365128	0.227517	0.000170949	0.018482	0	0	0	0	0	0	0.0137106	0	1.06384e-05	0.000840638	0	0.0614065	0	0	0	0.211953	0.0118806	0.000243736	0	LUNG	acute	CD4+ T cells
1.1615e-05	0.0131271	0	3.78283e-05	0	0.368996	0	0	0	0	0	0	8.92983e-07	0	0	0.00633534	0	0	0.361554	0.00419568	0.266156	0	0	LUNG	acute	CD4+ T cells
0.443869	0.172008	0	0.00333749	0	0.00136287	0	0	0	5.11446e-05	0.0158447	0	5.42557e-05	0.00253369	0	0.00313753	0	0	0.082777	0.190571	0.242502	0.00572034	0	LUNG	acute	CD4+ T cells
0.0242648	0.010827	0.00342189	0	0	0	0	0	0	0	0.0007953	0	3.7233e-06	0.000324067	0	0.000123722	0	0	0	0.0244222	0.0277083	0	0	LUNG	acute	CD4+ T cells
0.295148	0.257216	0.000268566	0	0	2.9497e-05	0	0	0.113121	0.00623705	0.00164482	0	0.00133628	0.00616465	0.00483046	0.000394814	0	0	8.02031e-05	0.676267	0.110813	0.00813099	0	LUNG	acute	CD4+ T cells
0.310976	0.45011	0	0	0	0.0064252	0	0	0	0	0	0	0	0	0.000859647	0	0	0	0	0.720522	0.326852	0	0	LUNG	acute	CD4+ T cells
0.101985	0.0639902	0.00871175	0	0	7.56015e-05	0	0	0.00188137	0	0.000689906	0	1.14128e-05	7.55579e-05	0	0.00366718	0	0	0.000357402	0.184188	0.00279316	0	0	LUNG	acute	CD4+ T cells
0.0808103	0.11963	0	0	0	0.000206052	0	0	0	0	0.00676378	0	6.82194e-07	7.48777e-06	0	9.30646e-06	0	0	0	0.160236	0.466289	0	0	LUNG	acute	CD4+ T cells
0.336911	0.0332116	0.00171981	0.000209938	0	1.18112e-05	0	0	0	0	0.0432014	0	2.73288e-07	3.62811e-05	0	0.00117612	0	0	0	0.107244	0.181229	0	0	LUNG	acute	CD4+ T cells
0.623776	0.127189	0.00121364	0.0109932	0	0.000169306	0	0	0	0	0.0292481	0	3.5686e-07	0.000197473	0	0.00121159	0	0	0.000673701	0.0672978	0.00257438	1.12768e-05	0	LUNG	acute	CD4+ T cells
0.253548	0.254366	0.000483189	0	0	0.00244227	0	0	0	0	4.69987e-05	0	0.00345217	0.000722941	9.49492e-06	0.00166632	0	0	3.40672e-05	0.322983	0.0108573	0.000906237	0	LUNG	acute	CD4+ T cells
0.31844	0.121788	0.00530408	0	0	0.000277398	0	0	0	0	0.0325558	0	5.81973e-05	0.00111127	0	0.00665803	0	4.80962e-05	0.00688601	0.260831	0.0149298	0.000902278	0	LUNG	acute	CD4+ T cells
0.407254	0.0512759	0.000258161	6.40118e-05	0	0.000282145	0	0	0.00245675	8.88185e-06	0.0522693	0	0.00582994	0.00452036	3.74243e-05	0.00129905	0	0	0	0.180451	0.00824864	0.00597755	0	LUNG	acute	CD4+ T cells
0.245351	0.0248777	0.110807	0.00615771	0	0.0178068	0	0	0	0.00141449	0.040004	0	0.000216306	0.00161373	0.000219772	0.0165944	0	0.000386159	0.0155796	0.177674	0.296719	0.00096446	0	LUNG	acute	CD4+ T cells
0.105222	0.0145549	0.00656438	0	0	0	0	0	0	0.0003353	0.126638	0	5.51795e-06	0.00862104	0	0.00144643	0	9.22885e-06	0	0.177614	0.00130602	0.0124152	0	LUNG	acute	CD8+ Tcells
0.139969	0.279183	0.00733932	0.000510889	0	0.065308	0	0	0	0	0.0145676	0	7.57148e-05	0.000756657	0.000150841	0.0029278	0	0	0	0.209318	0.141236	0.00757131	0	LUNG	acute	CD4+ T cells
0.12857	0.19508	0.00143725	0.000776281	0	0.0842176	0	0	0.00162903	0.00118726	0.0191601	0	6.43016e-05	0.00309953	4.08984e-05	0.0618841	0	5.52567e-05	0	0.418072	0.0729417	0.00892713	0	LUNG	acute	CD4+ T cells
0.224851	0.0192461	0.137889	0	0	0.118027	0	0	0	0.00643075	0.0797039	0	0.00343449	0.012635	0.000163826	0.0124989	0	0.00142641	0	0.171385	0.0103947	0.0137853	0	LUNG	acute	CD8+ Tcells
0.168622	0.205798	0.0166546	2.4364e-05	0	0.0122677	0	0	0	0	0.024098	0	1.0301e-06	0.00370423	0	0.00449829	0	0.000235053	0.122534	0.0139936	0.0141173	0.000882827	0	LUNG	acute	CD4+ T cells
0.153013	0.0107536	0.111459	0	0	0.00252686	0	0	0	0	0.0948975	0	1.63375e-05	0.00210955	0	0.00357413	0	2.05926e-05	0	0.0850552	0.00685877	0.00149455	0	LUNG	acute	CD8+ Tcells
0.124521	0.0421984	0.332846	0	0	0.0543247	0	0	0	0.0456043	0.00799886	0	0.00608397	0.0158155	0.00468868	0.00129437	0	0	0	0.175496	0.051249	0.0522874	0	LUNG	acute	CD8+ Tcells
0.150617	0.0189763	0.0308556	0	0	0.0495121	0	0	0	0.00384645	0.0780981	0	1.47712e-05	0.0116579	1.83686e-05	0.000678282	0	4.72064e-05	0	0.236067	0.0126111	0.010365	0	LUNG	acute	CD4+ T cells
0.278364	0.0230692	0.0201675	0.00598972	0	0.00738442	0	0	0	0	0.0181795	0	5.57413e-05	0.000197368	0	0.00920712	0	0	0.0127485	0.228948	0.210907	0.000368298	0	LUNG	acute	CD4+ T cells
0.0841719	0.0522181	0.00093238	5.71819e-06	0	0.0318442	0	0	0	0	0.000108737	0	1.6198e-05	0.000218188	0.000234036	0.106554	0	0	0.0257931	0.124237	0.0747705	0.000290221	0	LUNG	acute	CD8+ Tcells
0.325717	0.0384305	0.159158	0	0	0.0361102	0	0	0	0.00640387	0.0777679	0	0.0547701	0.00671382	0.000419566	0.00254282	0	0.000442269	0	0.159824	0.0390838	0.0122993	0	LUNG	acute	CD8+ Tcells
0.282799	0.0226553	0.150396	0	0	0.112078	0	0	0	0.000516807	0.0934183	0	0.000249085	0.0073999	0.00203589	0.00517562	0	0	0	0.412565	0.0487309	0.0200718	0	LUNG	acute	CD8+ Tcells
0.371368	0.0325523	0.17192	0	0	0.116824	0	0	0.00113599	0.00268294	0.12214	0	0.000879022	0.0226363	0.00172818	0.0106189	0	0.00185193	0	0.313264	0.0884677	0.0227628	0	LUNG	acute	CD8+ Tcells
0.466915	0.0115674	0.231725	0	0	0.0318228	0	0	0	7.59574e-05	0.126148	0	9.06229e-05	0.00833736	0	0.00621663	0	0.00325683	0.00218529	0.187968	0.069038	0.00411552	0	LUNG	acute	CD8+ Tcells
0.373912	0.148462	0.0147899	0	0	0.0599311	0	0	6.57553e-05	0.0191437	0.12346	0	0.000270538	0.0148436	0.00016438	0.00128738	0	0.00154055	0	0.487087	0.0843054	0.0334907	0	LUNG	acute	CD4+ T cells
0.463204	0.0306304	0.465069	0	0	0.0302326	0	0	0.00193892	0	0.0136684	0	3.49204e-05	0.0496142	9.76184e-06	0.0131484	0	0.00061357	0	0.617215	0.076584	0.0356349	0	LUNG	acute	CD8+ Tcells
0.29294	0.0198904	0.224446	0	0	0.02065	0	0	0.00378746	0	0.0292091	0	3.68132e-05	0.110262	0.00385004	0.0196526	0	0.00168299	0	0.311737	0.0540455	0.0153501	0	LUNG	acute	CD8+ Tcells
0.431222	0.081865	0.0129048	0	0	0.0536611	0	0	0	0.000471377	0	0	3.27713e-05	0.00907709	0.00201362	0.0095972	0	0	0.000159009	0.501382	0.0844062	0.000333492	0	LUNG	acute	CD4+ T cells
0.372607	0.0137807	0.237201	0	0	0.000745826	0	0	0	0	0.00733846	0	0	3.56388e-05	2.46235e-05	0	0	0	4.76432e-05	0.0328093	0.00249393	0	0	LUNG	acute	CD8+ Tcells
0.515614	0.0125812	0.264987	0	0	0.000862394	0	0	0	4.52941e-05	0.185205	0	0	0.0356744	0.000218149	0.0201876	0	0.00478952	0	0.532639	0.0972734	0.0108432	0	LUNG	acute	CD8+ Tcells
0.279868	0.0406154	0.0755435	0	0	0.00215328	0	0	0	0.0220991	0.13718	0	0.000340583	0.0371231	0.00284297	0.0316107	0	0.00267484	0	0.364874	0.105168	0.0424535	0	LUNG	acute	CD8+ Tcells
0.164606	0.0538676	0.00748465	0	0	0.0143809	0	0	0	0.00257179	0.132317	0	0.000106662	0.00970137	0.000336586	0.0320389	0	7.1955e-05	0	0.1626	0.0783863	0.0331885	0	LUNG	acute	CD8+ Tcells
0.188455	0.116722	0.0669623	0	0	0.00666747	0	0	0.00174892	0.0131506	0.0865518	0	0.000220225	0.0144731	1.92848e-05	0.00534201	0	0.0016971	0	0.20783	0.118116	0.011804	0	LUNG	acute	CD4+ T cells
0.196943	0.243923	0.00142784	0	0	0.11202	0	0	0.000101406	0.00243435	0.118972	0	8.15545e-05	0.00976325	0.000268962	0.00675334	0	0.000238145	2.8658e-05	0.229285	0.183373	0.025074	0	LUNG	acute	CD4+ T cells
0.0331894	0.0760228	0	0	0	0.227748	0	0	0.00324496	0.00564781	0.195663	0	0.000237263	0.0318589	0.00278459	0.0126646	0	0.00288728	0	0.376364	0.107648	0.0340404	0	LUNG	acute	CD8+ Tcells
0.0710944	0.0397285	0.000479331	0.260826	0	0	0	0	0	0	0.00451992	0	0	0	0	0.000136387	0	0	0.0504457	0.159395	0.0183411	0	0	LUNG	acute	CD4+ T cells
0.330012	0.03184	0.00137149	0	0	0.139845	0	0	0.00352801	0.0213604	0.0848985	0	0.0003132	0.0153122	0.000694242	0.0065821	0	0.00102466	0	0.2417	0.196148	0.0121166	0	LUNG	acute	CD4+ T cells
0.226712	0.105914	0.000861419	0.479267	0	0.0602356	0	0	0	0.000975859	0.0444113	0	9.24197e-05	0.00474358	8.57763e-05	0.00313921	0	0.000179023	0.42141	0.419647	0.0360233	0.0046007	0	LUNG	acute	CD4+ T cells
0.232164	0.0627326	0	0	0	0.00798793	0	0	0	0.000109676	0	0	0	9.5461e-05	0	0	0	0	0	0.0403601	0.208652	0.000428826	0	LUNG	acute	CD4+ T cells
0.12849	0.0245442	0.122032	0.00204184	0	0.037465	0	0	0	0	0.0251544	0	1.18144e-05	0.000232397	0.000799466	0.00226357	0	0	0.00113986	0.112203	0.148184	0.000425127	0	LUNG	acute	CD8+ Tcells
0.0320891	0.0351313	0.00283816	0.0448441	0	0.145509	0	0	0	0	0.089445	0	9.51157e-05	0.00924064	0	0.0185162	0	0	0.0307202	0.1584	0.0696306	0.018363	0	LUNG	acute	CD4+ T cells
0.265394	0.0819709	0	0	0	0.0188777	0	0	0	0.000530541	0.0212252	0	5.08667e-05	0.00186194	0.000621954	0.00420338	0	0	0	0.172679	0.0956261	0.000648396	0	LUNG	acute	CD4+ T cells
0.50712	0.307497	0	0	0	0.00805591	0	0	0	0	0	0	2.18762e-07	7.74394e-05	0.000206941	0	0	0	0	0.0704898	0.132945	0.000108644	0	LUNG	acute	CD4+ T cells
0.311376	0.251209	0.0033657	0.0003808	0	0.0331131	0	0	0	0	0	0	0.00404802	0	0	9.83812e-06	0	0	0.0664058	0.00395544	0.125111	0	0	LUNG	acute	CD4+ T cells
0.0469303	0.0194704	0	0	0	0.0365267	0	0	0	0.000358854	0.0257503	0	3.59555e-05	0.00859449	5.98736e-05	0.0263138	0	0.00580394	0.0133347	0.177192	0.0378072	0.0080327	0	LUNG	acute	CD8+ Tcells
0.299187	0.14983	0.0102909	8.7071e-05	0	0.0388182	0	0	0	0.00335359	0.0466824	0	0.000104289	0.0048713	8.71959e-05	0.00324389	0	0.000452402	0.421368	0.129507	0.0772071	0.0077214	0	LUNG	acute	CD4+ T cells
0.307501	0.0292396	0.00251259	0	0	0.0953683	0	0	0	0	2.69437e-05	0	1.68209e-05	0.000547377	0.000673849	0.000641227	0	0	0.00607349	0.19371	0.0843726	3.66227e-05	0	LUNG	acute	CD4+ T cells
0.191628	0.102066	0.018167	0	0	0.124009	0	0	0	0	0	0	4.23854e-06	0.000669073	0.00101636	4.21141e-05	0	0	0.0151793	0.0235572	0.0238411	0.000640397	0	LUNG	acute	CD4+ T cells
0.143882	0.0365214	0.00305207	0.122848	0	0	0	0	0	0	0.0208275	0	6.10988e-07	0.00125694	0	0.00238444	0	0	0.00372518	0.189001	0.00448105	6.3525e-05	0	LUNG	acute	CD4+ T cells
0.270166	0.0875841	0	0	0	0.000781871	0	0	0	0	0	0	0	0	0	0	0	0	0.0071283	0.0618524	0	0	0	LUNG	acute	CD4+ T cells
0.0336727	0.0198011	0.0398319	0	0	0	0	0	0	0	0.00788052	0	1.1654e-05	0.00458377	0.000370392	0.00343648	0	0	0.00959547	0.0907716	0	4.37765e-05	0	LUNG	acute	CD8+ Tcells
0.283442	0.196624	0.00443888	0.00553541	0	0.000165817	0	0	0	0	0.0094067	0	0.00368923	0.00772705	4.70611e-05	0.000543928	0	0.000171219	0.349891	0.0960049	0.0281322	0.00237564	0	LUNG	acute	CD4+ T cells
0.0269683	0.0334099	0.000689353	0.0254511	0	0.0157246	0	0	0	0.0183077	0.0200107	0	3.96847e-06	0.00170801	2.91414e-05	0.00109344	0	0.000411979	0.159388	0.0331896	0.0146533	0.00256013	0	LUNG	acute	CD4+ T cells
0.501483	0.497563	1.62565e-05	0	5.89396e-05	0.00108425	0	0.00360163	0.000504223	0	0.0265146	0.000751782	0.00687742	0.00514034	0	0.022471	0.00244228	0.000827576	0.000342618	0.574548	0.0139645	0	0	LUNG	acute	CD4+ T cells
0.00568028	0.785156	0.000134092	0	0.00800383	0.279042	0.000474874	0.016177	0	0.0204133	0.0751456	0.32574	0.018053	0.0172357	0	0.161078	0.00154224	0.00106732	0.000620351	0.0359745	0.212548	0	0	LUNG	acute	CD4+ T cells
0.104587	0.00134438	0.284068	0.0073773	0.0102764	0.000433245	0.000786572	0.100659	0.000377923	0	0.00521002	0.00772089	0.0191983	0.0248922	0	0	0	0.00356467	0.0172558	0.0477287	0.00576964	9.2718e-05	0	LUNG	acute	CD8+ Tcells
0.627783	0.005921	0.690239	0.000899203	0.00404009	4.92408e-05	0.00074489	0.236848	0.00625452	0	0.0214607	0.0226471	0.0478593	0.0239922	0	0	0	0.000859861	0.160385	0.230535	0.190153	0	0	LUNG	acute	CD8+ Tcells
0.000561873	0.141478	0.000369718	0.000190542	0.0315351	0.0532403	0	0.00782811	0.00180561	0	0.0264221	0.0347281	0.036667	0.00105504	0	0	0	0.000620928	0.00168277	0.00631876	0.0830339	2.03364e-05	0	LUNG	acute	CD4+ T cells
0.704851	0.00336864	0.466314	0.000336174	0.0157692	0.000264534	0.00187864	0.494092	0.00141582	0	0.00122054	0.0029834	0.0467833	0.16242	0	0	0	0.000629529	0.0197257	0.18486	0.0687146	0.0102116	0	LUNG	acute	CD8+ Tcells
0.0146413	0.353519	0.00121608	0.0111354	0.0802488	0.205169	0.00239039	0.0311115	0.00071234	0	0.100141	0.110021	0.0430052	0.00869819	0	0	0	0.00397478	0.0126446	0.00796165	0.333103	8.69088e-05	0	LUNG	acute	CD4+ T cells
0.312045	0.663614	0.0366848	0.0361584	0.0879393	0.212085	0.00470726	0.180496	0.000320509	0	0.112783	0.147234	0.0255996	0.0212906	0	0	0	0.00318389	0.257077	0.0262258	0.417425	0.0248407	0	LUNG	acute	CD4+ T cells
2.84093e-05	0.00286353	0.000393025	0.255661	0.0183655	0.0361889	0.00597989	0.0420889	0	0	0.182881	0.00697171	0.0502484	0.00479091	0	0	0	0.00182119	0.0315151	0.0211371	0.00741111	0.000366249	0	LUNG	acute	CD4+ T cells
0.267516	0.0019434	0.459638	0	0.0886407	0.000378715	0.00363808	0.30569	0.000283659	0	0.00235054	0.000357512	0.00624891	0.0087083	0	0.0331159	0.244683	0.00644994	0.0430636	0.129281	0.0126605	0.00529299	0	LUNG	acute	CD8+ Tcells
0.394951	0.337922	0.0557612	3.09094e-05	0.029552	0.00121615	0.00301771	0.0920969	0.00199775	0	0.0130229	0.00308618	0.0266787	0.0112625	0	0	0	0.000308429	0.0108695	0.0114744	0.322504	0.0403537	0	LUNG	acute	CD4+ T cells
0.179727	0.00953144	0.282344	0.00482962	0.0400163	0	0.00132384	0.0190408	0.00440145	0	0.00214238	0.0153119	0.0616459	0.0691664	0	0.0500277	0	0.001791	0.0187286	0.113102	0.0699847	0.0127568	0	LUNG	acute	CD8+ Tcells
0.804194	0.0322477	0.858099	0.0190426	0.0167059	0	0.125916	0.392342	0.0024208	0	0.0706259	0.0724754	0.0451391	0.465952	0	0.0903729	0	0.00856486	0.230175	0.579423	0.315657	0.0130042	0	LUNG	acute	CD8+ Tcells
0.312531	0.00288394	0.501014	0.00157159	0.0134679	0	0.0116922	0.072658	0.00118445	0	0.0159043	0.00677196	0.0185201	0.152554	0	0.063421	0	0.00285526	0.0273777	0.173672	0.17264	0.00161921	0	LUNG	acute	CD8+ Tcells
0.391712	0.0104664	0.438008	0.0043809	0.0376583	8.15531e-06	0.0378109	0.19934	0.40106	0	0.0331461	0.0241919	0.0192667	0.477215	0	0.02091	0	0.00534231	0.0627753	0.225948	0.270131	0.00344239	0	LUNG	acute	CD8+ Tcells
0.0136704	0.000465805	0.0582066	0.000527612	0.00728638	0	0.00575919	0.0212408	0.000726823	0	0.00301882	0.00198157	0.0275348	0.00714457	0	0.0269284	0	0.00161415	0.000179899	0.0170713	0.045551	0.00164675	0	LUNG	acute	CD8+ Tcells
0.410062	0	0.373209	0	0.000414726	0.00308471	0	0.471515	0	0	0.00108142	8.86624e-07	0.0108817	0.292209	0	0	0	0.00219351	0.00336756	0.321539	0.0968944	0	0	LUNG	acute	CD8+ Tcells
0.270227	0.0789294	0.0304024	0	0.0156744	0.00514777	0	0.261295	0.00292877	0	0.012732	0.102961	0.0622464	0.020994	0	0	0.00409644	0.00327689	0.146982	0.32606	0.0823173	0.00130608	0	LUNG	acute	CD4+ T cells
0.0877586	0.140078	0.0151216	0.00442922	0.0318327	0	0	0.0868382	0.0104371	0.0296642	0.00339755	0.0302737	0.0624903	0.0146389	0	0	0	0.00198831	0.125484	0.011657	0.113879	0.000196328	0	LUNG	acute	CD4+ T cells
0.042038	0.54796	9.39414e-05	0	0.112863	0.0467349	0	0.213457	0	0	0.00387604	0.00199667	0.0134718	0.00715786	0	0	0.000750437	0.000198376	0.0155332	0.113668	0.239684	0.0576062	0	LUNG	acute	CD4+ T cells
0.268668	0.121949	0.026725	0	0.0364026	0.000875058	0.0051354	0.193163	0.00401513	0	0.00461306	0.019027	0.0203541	0.0163263	0	0	0.0249465	0.00167708	0.161532	0.167324	0.169371	0.00682935	0	LUNG	acute	CD4+ T cells
0.36167	0.658033	8.3613e-05	0.0593561	0.102119	0.111593	0.000802042	0.156575	0	0	0.00425241	0.00012767	0.00955888	0.00404718	0	0	0	0.00112262	0.00510344	0.0151282	0.252246	9.00377e-06	0	LUNG	acute	CD4+ T cells
0.0173211	0.00845543	0.0045222	0	0.00742346	0.0336999	0.00163386	0.0859914	0.000366752	0	0.00851112	0.00146796	0.0274154	0.0119023	0	0	0	0.00272503	0.00145233	0.0400439	0.050712	0.0344145	0	LUNG	acute	CD4+ T cells
0.118403	0.28155	0.0102551	0	0.0291439	0.0794059	0.00185494	0.10986	0.00063771	0	0.0717864	0.176356	0.0143555	0.0131133	0	0	0.00312294	0.0568697	0.364962	0.171969	0.171867	8.28513e-05	0	LUNG	acute	CD4+ T cells
0	0.000165737	0.000220797	0.272435	0.00815774	0.404368	4.08095e-06	0.021706	0	0	0.0612973	0.000355991	0.010286	0.00257027	0	0.0764515	0	0.00105833	0.000535087	0.010699	0.0035481	0.00106622	0	LUNG	acute	CD4+ T cells
0.386958	0.335339	0.00163372	0.00746885	0.082464	0.0294623	0.00612856	0.057496	0.00446715	0	0.0061255	0.0189173	0.0535408	0.0253039	0	0	0	0.00164547	0.411002	0.020586	0.32185	0.0174671	0	LUNG	acute	CD4+ T cells
0.585726	0.00285019	0.593155	0	0.0229292	0.000356792	0.0206054	0.349088	0	0	0.0019511	0.00205872	0.0134401	0.0497206	0	0	0.0379983	0.019316	0.289189	0.389445	0.106098	0.0220916	0	LUNG	acute	CD8+ Tcells
0.0573427	0.123862	0.000115716	0	0.0484383	1.73802e-05	0.000396902	0.0131834	0	0	0.0172818	0.0261703	0.0102486	0.0369962	0	0	0.000110986	0.0154608	0.285236	0.0352578	0.0991908	0.0101703	0	LUNG	acute	CD4+ T cells
0.137165	0.00550881	0.398429	0.00108202	0.0181544	0.0221099	0.000708741	0.0694537	0.000752037	0	0.0117327	0.00945358	0.0409146	0.0338092	0	0.0898454	0	0.00363483	0.0448455	0.0465271	0.100632	0.0544864	0	LUNG	acute	CD8+ Tcells
0.611973	0.00131627	0.899591	0.0158933	0.0280857	0.0602464	0.00618756	0.367051	0.00212389	0	0.00502273	0.00235359	0.0161961	0.259405	0	0.0356305	0	0.0104909	0.346243	0.225268	0.38764	0.0352358	0	LUNG	acute	CD8+ Tcells
0.254379	0.00460173	0.438342	0.00188064	0.048047	0.0157109	0.0298278	0.175974	0.00039154	0	0.0381435	0.000792638	0.0240572	0.0538315	0	0.171238	0	0.0117493	0.117543	0.126981	0.135439	0.0089569	0	LUNG	acute	CD8+ Tcells
0.196509	0.02139	0.36876	0.00395726	0.0419988	0.112348	4.01126e-05	0.102749	0.000360554	0	0.0577832	0.00647781	0.0345548	0.0496031	0	0.168355	0	0.00132373	0.140736	0.0627302	0.15202	1.61937e-05	0	LUNG	acute	CD8+ Tcells
0.00879258	0.0227155	0.0221705	0.00310838	0.0979976	0.0243117	0.000836819	0.0473524	0.000761373	0	0.0311874	0.0257061	0.00979372	0.0101152	0	0	0	0.00797974	0.28092	0.0104225	0.0643834	0.0517449	0	LUNG	acute	CD4+ T cells
0.0967352	0.000448832	0.205687	0.000461462	0.0983745	0.000103313	0.0074369	0.0342703	0.00111154	0	0.184767	0.00102688	0.0117581	0.0301187	0	0.124293	0	0.000838629	0.0763371	0.0437353	0.131218	0.0159207	0	LUNG	acute	CD8+ Tcells
0.0259301	0.262702	0.000222221	0	0.0259165	0.0117895	0.0121182	0.026202	0.00166003	1.10643e-05	0.00808499	0.00936344	0.0179903	0.00792569	0	0	0.00403322	0.0179565	0.0854656	0.090709	0.0684169	0.000573444	0	LUNG	acute	CD4+ T cells
0.104187	0.595493	0.000420892	0.0122598	0.0169927	0.219103	0.0213329	0.0915681	0.00260866	0	0.136649	0.446221	0.017887	0.0343701	0	0	0	0.0315713	0.0124528	0.0462774	0.272419	0	0	LUNG	acute	CD4+ T cells
0.0396887	0.435727	0.000256643	0.00362744	0.0190373	0.182106	0.0636587	0.0324937	0.000482677	0	0.112165	0.400004	0.0179831	0.016005	0	0	0	0.00823953	0.00478797	0.0247962	0.17459	0	0	LUNG	acute	CD4+ T cells
0.322499	0.390269	0.000782324	0.0258517	0.0620252	0.236061	0.0722266	0.0826668	0.526088	0	0.0784195	0.0641988	0.108068	0.0361728	0	0	0	0.0105578	0.297456	0.0199393	0.575232	0.0061418	0	LUNG	acute	CD4+ T cells
0	0	1.4393e-05	0.255617	3.40031e-05	0	0.000634117	0.015719	5.4018e-05	0	0.0365484	0	0.0047335	0.000291585	0	0	0.000793069	0.00176588	0.00014608	0.0120604	0	0	0	LUNG	acute	CD4+ T cells
0.105043	0.00355786	0.0565952	0.126339	0.123901	0.000527109	0.0583752	0.0116748	0.0035428	0	0.00199075	0.000497245	0.0153753	0.0370189	0	0.0274955	0	0.0159743	0.0305301	0.0790017	0.0225808	0.116762	0	LUNG	acute	CD4+ T cells
0.108694	0.0840847	0.0310382	0.0536601	0.0621906	0	0.0654526	0	0.00605992	0.0110659	0.0358786	0.115535	0.0842005	0.073193	0	0	0.00318267	0.0140275	0.0750522	0.0552474	0.0750248	0.0597652	0	LUNG	acute	CD4+ T cells
0.495087	0.293637	0.000100257	0.0379632	0.0250335	0.0193609	0.0164674	0.310098	0.000128666	0	0.00228046	0.00180724	0.00727614	0.0162237	0	0.0279105	0.0017693	0.00118403	0.303483	0.0127587	0.306268	0.00104999	0	LUNG	acute	CD4+ T cells
0.550649	0.276091	0.00194467	0.00145971	0.0145734	1.35882e-05	0.0146595	0.348383	0.000598259	0	0.00226701	0.000727648	0.00661296	0.00829927	0	0.0327479	0.00165881	0.00112091	0.0371955	0.0161029	0.421255	0.00776039	0	LUNG	acute	CD4+ T cells
0.330288	0.171517	0.000326098	0.00116085	0.0209961	0.386515	0.000323956	0.0988979	0.00186938	0	0.000663391	0.00151121	0.0335728	0.00432598	0	0.00179596	0.0211827	0.00426412	0.00161529	0.0492797	0.128362	0.00210167	0	LUNG	acute	CD4+ T cells
0	6.33867e-05	0.00130537	0.0969565	0.0174979	0.0865321	0.00179504	0.0578843	0	0	0.0403391	0.00127324	0.0240224	0.00930756	0	0	0.0145044	0.00346199	0.423335	0.0133628	0.2002	0.0259241	0	LUNG	acute	CD4+ T cells
0.657381	0.232897	0.000541236	0.00793105	0.0612013	0.00553402	0.00698453	0.617298	2.57603e-05	0	0.0101167	0.000703789	0.0152855	0.0593123	0	0.191831	0.0080835	0.14514	0.725976	0.32594	0.418372	0.0262061	0	LUNG	acute	CD4+ T cells
0.01693	0.0316121	0.00944047	0.0831006	0.0712983	0.00754062	0.0965266	0	0.00917941	0	0.0170212	0.153701	0.12825	0.0290103	0	0	0	0.0152019	0.0290007	0.0513856	0.0121714	0.0147218	0	LUNG	acute	CD4+ T cells
0.245054	0.0683135	0.000573032	0.0016689	0.0294411	0	0.000872004	0.137799	0.000226712	0	0.00114312	0.00128895	0.0163712	0.00744271	0	0.088664	0	0.00354959	0.275777	0.0864001	0.0812661	0.0940683	0	LUNG	acute	CD4+ T cells
5.76212e-05	0.000616672	0.0011466	0.18278	0.0247873	0.00457409	0.00263286	0	0.000345684	0	0.213446	0.00765879	0.0242759	0.0321984	0	0	0	0.000601685	0.00787685	0.0150794	0.131165	0.0330483	0	LUNG	acute	CD4+ T cells
0.206156	0	0.371214	0	0	0.0503539	0	0	0.00173844	0	0	0	0.00312774	0.00969267	0	0	0	0	0	0.0270826	0.126692	0	0	LUNG	acute	CD8+ Tcells
0.000851844	0.0558809	0.00133113	0.047696	0.0738871	0.0404728	0.00411476	0.104843	0.00419995	0	0.0466701	0.0691486	0.0429949	0.0191095	0	0	0.0226326	0.00763315	0.235891	0.0192662	0.122831	0.00614319	0	LUNG	acute	CD4+ T cells
0.591246	0	0.634372	0.00388855	0.00196872	0.243414	0.0116214	0.0679078	0.304398	6.20444e-06	0.000721104	4.03153e-05	0.00423029	0.268926	0	0	0.208255	0.00186538	0.000443576	0.0704817	0.40332	0	0	LUNG	acute	CD8+ Tcells
0.273845	0.197766	0.0019094	0.0647115	0.120285	0.00332121	0.00910688	0.0642243	0.00084523	0	0.0529015	0.045954	0.0154003	0.00815959	0	0	0.0116516	0.00309414	0.0727132	0.0449737	0.183689	0.00829956	0	LUNG	acute	CD4+ T cells
0.241426	0.085231	0.000938252	0.00405091	0.0401283	0	1.3724e-05	0.0562036	0.000930475	0	0.00187323	0.000303487	0.00779706	0.00987648	0	0.0310917	0.00418518	0.00114146	0.0733103	0.0399919	0.352148	0.0393116	0	LUNG	acute	CD4+ T cells
0.000218228	0	0.000408825	0.0125804	0.125977	0.0080337	6.5168e-05	0.0834388	0.00214965	0	0.0478244	0.00546566	0.0274666	0.0160063	0	0	0.00219301	0.0262744	0.233385	0.00995588	0.393851	0.000291248	0	LUNG	acute	CD4+ T cells
0.293672	0.0476029	0.160369	0.0148361	0.0911581	0.0389035	0.000529571	0.419708	0.00192644	0	0.0687868	0.0684757	0.0702266	0.254733	0	0	0.564272	0.0344669	0.0552844	0.242084	0.20635	0.0442562	0	LUNG	acute	CD8+ Tcells
0.597701	0.214449	0.00116251	0.00682464	0.0184442	0	0.0161858	0.516394	0	0	0.00648668	0.0113521	0.0363102	0.0144484	0	0	0.0115455	0.00988502	0.0739579	0.337634	0.374102	6.43312e-05	0	LUNG	acute	CD4+ T cells
0.0217933	0.004345	0.000865994	0	0.00582154	0.000498317	0	0	0	0	0.0457221	0.00362778	0.00348851	0.0493866	0	0	0	5.5282e-05	9.88607e-05	0.179668	0.003705	0	0	LUNG	acute	CD8+ Tcells
0.159666	0.198892	0.000828848	0.0366681	0.0927714	0.161153	0.00503037	0.0555211	0.0020904	0	0.0623493	0.165542	0.126761	0.0265787	0	0	0.119563	0.00244184	0.314869	0.0871023	0.235327	0.0753482	0	LUNG	acute	CD4+ T cells
0.0245387	0.0172715	0.000480515	0.0123043	0.0314801	0.0223291	0.000271554	0.0355217	0.0155448	0	0.0841795	0.0891151	0.0365679	0.0208942	0	0	0.00550252	0.0027649	0.0598764	0.0338493	0.127515	0	0	LUNG	acute	CD4+ T cells
0.00359165	0.0161075	0.00126184	0.017264	0.00979702	0.000119962	0.00137394	0	0.00356243	0	0.00599114	0.0340645	0.0623232	0.0288132	0	0	0	0.00532031	0.297744	0.0198914	0.0159421	0	0	LUNG	acute	CD4+ T cells
0.0112296	0.426701	0.00809566	0.0814044	0.0723801	0.00622775	0.141945	0	0.0127809	0	0.218943	0.347093	0.0970714	0.099099	0	0	0	0.0174172	0.0833311	0.0510095	0.508198	0.0261835	0	LUNG	acute	CD4+ T cells
0.207338	0.0495331	0.216348	0.0327688	0.0669791	0.0919036	0.0014165	0.223471	0.00101896	0	0.137065	0.212508	0.0139893	0.26083	0	0	0.00176394	0.0110808	0.0603278	0.20481	0.115026	0.00658907	0	LUNG	acute	CD8+ Tcells
0.275803	0.109765	0.000313337	0.549153	0.160902	0.00352051	0.0677988	0.232706	0.000378489	0.00599725	0.0257746	0.152881	0.0148299	0.00639535	0	0	0.00378978	0.0158892	0.0668665	0.0376302	0.145943	0.0122352	0	LUNG	acute	CD4+ T cells
0.122447	0.000329245	0.419556	0.0657287	0.0649936	0	0.00851451	0.125487	0.0822199	0	0.00091992	0.000403796	0.00954591	0.0263146	0	0.0360853	0.000221341	0.000323251	0.0469875	0.105378	0.125772	0.00251918	0	LUNG	acute	CD8+ Tcells
0	0.000281298	0.000231677	0.0147554	0.0224511	0.075743	0.0631187	0.0530377	0.000648479	0.118206	0.00322364	0.000287873	0.0074372	0.00517892	0	0	0.00131992	0.0219769	0.315689	0.00485119	0.158798	0.00784118	0	LUNG	acute	CD4+ T cells
0.203676	0.242357	0.000146147	0.000197804	0.00227377	0.00137039	0.00702148	0.0661435	4.56189e-05	0	0.0330418	0.00803392	0.00674017	0.00810478	0	0.0248062	0.00157507	0.0165829	0.114814	0.251555	0.0504393	0.000229367	0	LUNG	acute	CD4+ T cells
0.299764	0.59762	7.10666e-05	0.0413522	0.176769	0.0501005	0	0.246029	0.000354859	0.0240651	0.070059	0.0231868	0.00750351	0.00379516	0	0	0	0.00298833	0.166204	0.0153959	0.153241	0	0	LUNG	acute	CD4+ T cells
0.273574	0.0754918	0.0520615	0.00241649	0.0866174	0.077491	0.00132481	0.133469	0.00164672	0.0101201	0.00136347	0.00137724	0.0202287	0.00383824	0	0	0.0267145	0.00160833	0.192064	0.0772456	0.110894	0.00124074	0	LUNG	acute	CD4+ T cells
0.255576	0	0.28298	0	0.00225366	0.155868	0	0.337879	0.00891395	0	0.0031791	0.000835472	0.00894786	0.0119231	0	0	0.0225549	0.000288743	0.0319405	0.171279	0.109735	0	0	LUNG	acute	CD8+ Tcells
0.14864	0.0030668	0.351749	0.00331268	3.29286e-05	0.00972332	0	0.100992	1.59045e-05	0	0.00548509	0.00166773	0.0090529	0.00591452	0	0.0202341	0.00167513	0.00578868	0.000202603	0.0254294	0.0918434	0	0	LUNG	acute	CD8+ Tcells
0.353954	0.293034	0.000324604	0.0030513	0.0221008	0	0.000438755	0.051471	0.00489524	0	0.00478573	0.00253216	0.0346283	0.00942993	0	0	0	0.00130365	0.24723	0.274589	0.332137	0.0373315	0	LUNG	acute	CD4+ T cells
0.473461	0.0392264	0.258873	0.0640121	0.0996835	0.0483072	0.030056	0.203604	0.0196679	0.0146261	0.0608619	0.00233448	0.0214131	0.520761	0	0	0	0.00339722	0.00794181	0.124772	0.320105	0.0294735	0	LUNG	acute	CD8+ Tcells
0.649858	0.870684	0.00236387	0.0288812	0.0727874	0.116175	0.539304	0.247528	0.189772	0	0.385877	0.342263	0.0249058	0.0976461	0	0	0	0.0292809	0.00623381	0.771211	0.637128	0	0	LUNG	acute	CD4+ T cells
0.0439601	0.191654	0.000271344	0.199854	0.0846107	0.234895	3.90028e-06	0.0477255	0.000311506	0	0.06444	0.0543465	0.0231548	0.017615	0	0	0	0.100982	0.266515	0.0892192	0.323813	0.101586	0	LUNG	acute	CD4+ T cells
0.192471	0.565998	0.000897257	0.0183506	0.0986266	0.242574	0.102616	0.0864509	0.00117436	0	0.228895	0.190007	0.0146803	0.0304775	0	0	0	0.0123476	0.00337198	0.173347	0.196217	0.00845151	0	LUNG	acute	CD4+ T cells
0.000359558	0.106377	0.000356033	0.0319026	0.0836809	0.0152706	0	0.0327906	0.000198494	0	0.0526881	0.141986	0.0189121	0.0397281	0	0	0	0.0415171	0.598621	0.026273	0.0715962	0.00284452	0	LUNG	acute	CD4+ T cells
0.282295	0.0153677	0.14201	0.000831234	0.0184394	0.0205458	0.00033703	0.282433	0.00351413	0	0.00156564	0.00172556	0.0486706	0.0195117	0	0.0452511	0.0390882	0.0015576	0.0473323	0.285004	0.19821	0.00102826	0	LUNG	acute	CD4+ T cells
0.193687	0.0528255	0.0455361	0.00213978	0.0129114	0.107571	0.000461746	0.148736	0.00481744	0	0.0489669	0.00669267	0.11784	0.0117869	0	0.040884	0.00682387	0.00445705	0.0255403	0.183617	0.136623	0.0759519	0	LUNG	acute	CD4+ T cells
0.487927	0.667209	0.000595971	0.00929262	0.0348645	6.3536e-07	0.205755	0.0553986	6.86376e-05	0	0.010744	0.00135217	0.00567405	0.00165294	0	0	0	0.00676175	0.136813	0.738448	0.0465451	0	0	LUNG	acute	CD4+ T cells
0.424332	0.00882431	0.358086	0.00634367	0.0124654	0.0585236	0.0506095	0.0367232	0.485826	0	0.0706213	0.016683	0.0100569	0.0682594	0	0	0	0.0196145	0.000611703	0.065145	0.177026	0	0	LUNG	acute	CD8+ Tcells
0.340202	0.645708	0.000370256	0.000841373	0.0274141	0	0.188911	0.0409438	0.0156387	0.00155535	0.00668107	0.00240446	0.00510244	0.00884376	0	0	0	0.00365761	0.0864963	0.875977	0.0939529	0	0	LUNG	acute	CD4+ T cells
0.108063	0.465767	0.000226508	0.0189005	0.00806383	0.267121	0.192809	0.0685729	0.00963231	0.00298799	0.0190334	0.0685649	0.00982908	0.0384433	0	0	0	0.00919895	0.00353823	0.777452	0.214991	0	0	LUNG	acute	CD4+ T cells
0.351438	0.0044055	0.190362	7.21285e-05	0.042479	0	0	0.201086	0	0	0.00135613	0.000434041	0.0145307	0.0655911	0	0.11987	0.274547	0.00404252	0.0211217	0.219166	0.0304471	0.0613837	0	LUNG	acute	CD8+ Tcells
0	0.0936214	0.000530959	0.288201	0.0535462	0.0389234	0.00282206	0.0481259	0.00430052	0	0.0861269	0.0121771	0.0215406	0.00886644	0	0	0	0.00124667	0.00112512	0.0252046	0.082775	0.0680009	0	LUNG	acute	CD4+ T cells
0.324512	0.540006	2.43294e-05	0	0.000679516	0	0	0.195717	0	0	0.000905129	0.000654208	0.00391594	0.0154528	0	0	0	0.00551206	3.21775e-05	0.181677	0.0903221	0	0	LUNG	acute	CD4+ T cells
6.40997e-08	0.286011	0.000177509	0.00366812	0.0881006	0.198818	0	0.0472775	0.00135431	0	0.0808754	0.0545178	0.0144021	0.00633877	0	0	0	0.00666242	0.000408187	0.0139098	0.0853583	0.0235807	0	LUNG	acute	CD4+ T cells
0.299779	0.150984	0.00030079	0.00036272	0.00702493	0	0	0.0307111	0.00343068	0	0.000748469	0.00186728	0.032832	0.0201261	0	0	0	0.00140754	0.27327	0.0981439	0.215221	0.0132327	0	LUNG	acute	CD4+ T cells
0.208769	0.0121174	0.319954	0.0522413	0.019702	0	0.00144797	0.235307	0.00203304	0	0.0155571	0.00792294	0.0442676	0.0177282	0	0	0	0.0025099	0.108869	0.268386	0.0134965	0.0214307	0	LUNG	acute	CD4+ T cells
0.0652998	0.00123334	0.235756	0.020293	0.0323466	0.116272	0.00056602	0.021678	1.19284e-05	0	0.0228744	0.00306289	0.0264005	0.0192936	0	0	0	0.00229349	0.0697361	0.0721768	0.0273246	0.0213919	0	LUNG	acute	CD8+ Tcells
0.516805	0.000217186	0.67322	0.00913208	0.0631362	0	0	0.150261	0.000155057	0	0.00257386	0.000692707	0.0122449	0.0687866	0	0.0297578	0.0044747	0.000718337	0.130475	0.00519863	0.280382	0.0354729	0	LUNG	acute	CD8+ Tcells
0.595197	0.00305139	0.677803	0.00458671	0.11381	0.00241913	0.0020077	0.471722	2.54891e-05	0	0.167332	0.115047	0.0173472	0.139918	0	0	0	0.0236464	0.114031	0.42302	0.102702	0.00154582	0	LUNG	acute	CD8+ Tcells
0.240223	0.0969178	0.137327	0.00391354	0.0558902	8.26681e-06	0	0.118657	0	0	0.0340756	0.00471913	0.0277228	0.00353442	0	0	0	0.00176873	0.547301	0.12977	0.116637	0.00444587	0	LUNG	acute	CD4+ T cells
0	0.552854	0.000318751	0.00529952	0.0649928	0.207831	8.57364e-05	0.0471616	0.00100089	0	0.019183	0.0894177	0.0117977	0.00513886	0	0	0	0.0398035	0.000747191	0.0201628	0.0882708	0	0	LUNG	acute	CD4+ T cells
5.27246e-06	0.535441	0.000572684	0.00859203	0.119024	0.287269	0.0182007	0.0275175	0.000487265	0	0.179463	0.190952	0.0137765	0.00483195	0	0	0	0.00465137	0.0073689	0.0148588	0.0744377	0.0541601	0	LUNG	acute	CD4+ T cells
0.00011533	0.403715	0.000341943	0.00144476	0.141672	0.0507505	0	0.0195786	0	0	0.169062	0.373406	0.0256313	0.00167135	0	0	0	0.0133192	0.000116982	0.0176726	0.0240227	0.00291177	0	LUNG	acute	CD4+ T cells
0.202032	0.0111165	0.765159	0.0297845	0.0119699	0.000987508	0.0534165	0	0.0464924	0	0.196885	0	0.00986901	0.0170389	0	0.00529187	0	0	0.0329784	0.397263	0.0573737	0.00108859	0	LUNG	acute	CD8+ Tcells
0.733814	0.0217562	0.756931	0.0558207	0.00784869	0.000110785	0.148139	0.0567411	0.0714618	0	0.210499	0	0.00995513	0.458613	0.0183142	0.0382468	0.321269	0	0.142643	0.40523	0.0720598	0.0277387	0	LUNG	acute	CD8+ Tcells
0.342745	0.342291	0.0200255	0.0234365	0.0061174	0.00571136	0.661764	0	0.562604	0	0.0490077	0	0.00548839	0.0134816	0	0.00470023	2.64276e-05	0	0.0459247	0.482724	0.103687	0.0084398	0	LUNG	acute	CD4+ T cells
0.068749	0.0157124	0.121485	0.0383505	0.010141	0.00038942	0.0383397	0	0.0616006	0	0.125971	0	0.0126021	0.0194386	0	0.00446093	0.00575416	0	0.00206335	0.0315085	0.100261	0.00384415	0	LUNG	acute	CD8+ Tcells
0.304561	0.00790067	0.0896039	0.0258689	0.00544185	0	0.0547098	0	0.0603128	0	0.0486405	0	0.00955178	0.0225072	0	0.00259539	0.00152975	0	0.0209213	0.0386208	0.0846061	0.00392272	0	LUNG	acute	CD4+ T cells
0.00798414	0.0312997	0.0319945	0.0317867	0.0136435	9.56157e-05	0.0333222	0	0.0391682	0	0.0520851	0	0.110867	0.01477	0	0.00932239	0.00159194	0	0.406785	0.018509	0.0446785	0.000546926	0	LUNG	acute	CD4+ T cells
0.308224	0.0826641	0.292109	0.0498427	0.0100366	0.00317308	0.0653169	0.05467	0.0338224	0	0.145111	0	0.00964472	0.0634246	0	0.274061	0.00437214	0	0.0741333	0.196187	0.207646	0.000607565	0	LUNG	acute	CD8+ Tcells
0.529104	0.0800427	0.540356	0.0661057	0.0250643	0.00419317	0.0812358	0.068652	0.091072	0	0.158775	0	0.0203173	0.0984508	0	0.144922	0.0704164	0	0.089621	0.339062	0.206886	0.00534026	0	LUNG	acute	CD8+ Tcells
0.120005	0.12594	0.0132107	0.0824152	0.00462206	0.0522635	0.130483	0	0.0414808	0	0.0894907	0	0.00550087	0.0143745	0	0.00343157	0	0	0.283562	0.045082	0.231797	0.000241218	0	LUNG	acute	CD4+ T cells
4.04968e-05	0.00512175	0.0145225	0.0165673	0.00215751	0.00772299	0.03427	0	0.039541	0	0.00598016	0	0.00276142	0.00937726	0.000577031	0.00186992	0	0	0.564685	0.00335893	0.231992	0.000973944	0	LUNG	acute	CD4+ T cells
0.164031	0.245062	0.0121336	0.246655	0.00569838	0.0729391	0.0782296	0	0.0331731	0	0.084731	0	0.00689009	0.00854769	0	0.00230497	0	0	0.533912	0.168601	0.1204	0.00446052	0	LUNG	acute	CD4+ T cells
0.577647	0.386424	0.0263195	0.812991	0.00946694	0.00148974	0.0272372	0	0.0502166	0	0.00874824	0	0.012601	0.0159367	0	0.00350782	0	0	0.459329	0.0626034	0.112201	0.00473497	0	LUNG	acute	CD4+ T cells
0.163048	0.0387094	0.230088	0.0732845	0.0514911	0.0557778	0.0594118	0	0.034683	0	0.134661	0	0.0412361	0.0218129	0.00021517	0.00639403	0	0	0.141901	0.130043	0.147848	0.0172769	0	LUNG	acute	CD4+ T cells
0.129366	0.0146522	0.030985	0.0240283	0.0258603	0.00504992	0.032497	0.00156576	0.043813	0	0.0304174	0	0.00926626	0.0101799	0.000124489	0.00267474	0	0	0.0865303	0.0537746	0.0693861	0.0241054	0	LUNG	acute	CD4+ T cells
0.0479585	0.00959349	0.0202622	0.0183868	0.00443782	0.0384715	0.0409147	0	0.0222798	0	0.059493	0	0.00253973	0.00875199	0	0.00223523	0	0	0.13696	0.00464975	0.0800613	0	0	LUNG	acute	CD4+ T cells
0.00223856	0.00580483	0.015136	1	0.00282506	0.00126555	0.0812627	0	0.0372019	0	0.0291366	0	0.00282037	0.0143222	0	0.00467247	0	0	0.747257	0.0132497	0.00867004	4.74091e-06	0	LUNG	acute	CD4+ T cells
0.239135	0.146083	0.0131325	0.0632983	0.0173872	0.00509852	0.0100007	0	0.020944	0	0.000541671	0	0.0018338	0.00867483	0	0.0156734	0	0	0.0447762	0.00518656	0.0675426	0.000226225	0	LUNG	acute	CD4+ T cells
0.00211879	0.0397582	0.120358	0.050416	0.0590875	0.0162184	0.0595301	0	0.0250752	0	0.126982	0	0.0294461	0.0175547	0	0.0134083	0.0698225	0	0.00566182	0.0675692	0.0650322	0.0198384	0	LUNG	acute	CD8+ Tcells
0.706228	0.00727163	0.691067	0.0318789	0.0133767	0.000860737	0.0973224	0.00520413	0.0166967	0	0.137698	0	0.00446075	0.0587479	0	0.00266265	0.594226	0	0.0227451	0.377407	0.0912387	0.00538059	0	LUNG	acute	CD8+ Tcells
0.0959244	0.00423166	0.0742395	0.0208067	0.00320209	0.008526	0.055402	0	0.0310454	0	0.0271266	0	0.00247682	0.0114944	0	0.00357886	0.00125047	0	0.430808	0.00728383	0.196542	0.000694425	0	LUNG	acute	CD4+ T cells
0.532429	0.0191471	0.0502347	0.185016	0.0101043	0.019695	0.100695	0	0.578222	0	0.0763783	0	0.00617079	0.098268	0	0.880236	0.778906	0	0.136958	0.589056	0.118779	0.00707055	0	LUNG	acute	CD8+ Tcells
0.522305	0.0078648	0.645018	0.0282526	0.0129983	0.00914139	0.0594637	0	0.0412999	0	0.170266	0	0.0219484	0.0285737	0	0.00357014	0.000780536	0	0.661872	0.036725	0.189879	7.57444e-05	0	LUNG	acute	CD8+ Tcells
0.534185	0.0161028	0.78635	0.0598572	0.0111178	0.0107922	0.126333	0	0.060936	0	0.178229	0	0.0081154	0.235861	0	0.0219263	0.0498511	0	0.0499936	0.402274	0.0847584	0.00437613	0	LUNG	acute	CD8+ Tcells
0.125821	0.0145988	0.242733	0.0164651	0.0142609	0.0416494	0.0269421	0	0.0697356	0	0.121918	0	0.0122036	0.0210643	0	0.00517966	0.0344418	0	0	0.0352018	0.000657075	0.00054217	0	LUNG	acute	CD8+ Tcells
0.261774	0.0408827	0.382949	0.0347819	0.00518622	0.118555	0.0704465	0	0.0709806	0	0.139804	0	0.00853539	0.115766	0	0.00358367	0	0	0.00651475	0.103109	0.0150592	0.00114692	0	LUNG	acute	CD8+ Tcells
0.701376	0.0251844	0.773872	0.0879633	0.0182606	0.0403576	0.136935	0	0.0232746	0	0.00781127	0	0.020094	0.0553972	0	0.720815	0	0	0.664822	0.560671	0.137258	0.00677363	0	LUNG	acute	CD8+ Tcells
0.165115	0.0327439	0.219401	0.0395894	0.0066412	0.00641261	0.0504747	0	0.0468268	0	5.58567e-05	0	0.0240939	0.0237605	0	0.206842	0	0	0.488287	0.165935	0.0484948	0.00118562	0	LUNG	acute	CD8+ Tcells
0.0564192	0.0280489	0.0305353	0.0618932	0.019084	0.0892723	0.0161832	0	0.0253189	0	0	0	0.0196121	0.0158724	0	0.0200857	0	0	0.597485	0.035578	0.235071	0.0113661	0	LUNG	acute	CD4+ T cells
0.424465	0.0136151	0.332708	0.0480942	0.0166229	0.0648524	0.0338774	0	0.0233273	0	0.000559254	0	0.00429144	0.0471541	0	0.0281367	0.720771	0	0.0162406	0	0.154732	0.0129138	0	LUNG	acute	CD8+ Tcells
0.485314	0.45129	0.0250786	0.0962071	0.0271849	0.0373148	0.0569078	0	0.0384921	0	0	0	0.0490153	0.0155314	0	0.00274604	0	0	0.122501	0.769936	0.163277	0.0404245	0	LUNG	acute	CD4+ T cells
0.286929	0.484541	0.0156431	0.0260793	0.0282951	0.118584	0.141044	0	0.0388719	0	0.00144883	0	0.0251367	0.0195576	0	0.00449131	0	0	0.0782258	0	0.236501	0.0291073	0	LUNG	acute	CD4+ T cells
0.000425605	0.00306148	0.0152798	0.0133825	0.00569567	0.00854324	0.000959759	0.0248301	0.0282136	0	0	0	0.00240023	0.00963229	0	0.00162515	0	0	0.157334	0.0128742	0.282295	0.00641733	0	LUNG	acute	CD4+ T cells
0.0037722	0.0147696	0.01319	0.0149196	0.00600499	7.25985e-05	0.0383341	0	0.0387117	0	0.035838	0	0.00246317	0.0147774	0	0.00240331	0	0	0.301969	0.00837009	0.219342	0.0011645	0	LUNG	acute	CD4+ T cells
0.61225	0.514276	0.20359	0.0192546	0.00175905	7.58653e-05	0.0692665	0	0.0237463	0	0.0436435	0	0.00916796	0.0101458	0	0.00173884	0	0	0	0.0741991	0.261947	0	0	LUNG	acute	CD4+ T cells
0.489786	0.00881161	0.109099	0.754517	0.00437651	0	0.0488714	0	0.0550527	0	0.04765	0	0.00543828	0.0214485	0	0.00353445	0	0	0.101498	0.0299029	0.0538352	0.000603958	0	LUNG	acute	CD4+ T cells
0.175923	0.114355	0.0292671	0.0205739	0.0508524	0.00552156	0.0207415	0.0102251	0.0523387	0	0	0	0.0206545	0.0117216	0	0.00592291	0	0	0.0544734	0.0646798	0.0820917	0.00308457	0	LUNG	acute	CD4+ T cells
0.534235	0.203897	0.237414	0.173303	0.00773474	0.000212386	0.0933001	0	0.0434686	0	0.0690343	0	0.00277374	0.0752833	0	0.0152589	0.105376	0	0.524447	0.389981	0.166927	0.00303302	0	LUNG	acute	CD4+ T cells
0.380205	0.0257497	0.213677	0.0333692	0.0117387	0.00210582	0.000729903	0.0137741	0.0370062	0	0	0	0.00856778	0.0747484	0	0.00326236	0	0	0.0229823	0.149675	0.0778759	0.0337499	0	LUNG	acute	CD8+ Tcells
0.00135519	0.0489637	0.0433298	0.0798558	0.0219782	0.111337	0.10093	0	0.0474607	0	0.126527	0	0.0543136	0.030165	0	0.0107602	0	0	0.00965591	0	0.0125637	0.0201239	0	LUNG	acute	CD4+ T cells
0.730569	0.19153	0.765032	0.158686	0.087503	0.290303	0.053595	0	0.0572732	0	0	0	0.0774462	0.102289	0	0.01131	0	0	0.116165	0	0.319582	0.102786	0	LUNG	acute	CD8+ Tcells
0.217088	0.286967	0.0127639	0.0124625	0.00298528	0.2945	0.00702948	0.000581996	0.0227352	0	0	0	0.000400526	0.00665828	0	0.00162565	0	0	0	0.0246101	0.0043731	0.0173851	0	LUNG	acute	CD4+ T cells
0.489083	0.10414	0.589094	0.131578	0.0578098	0.227421	0.0345438	0	0.398805	0	0	0	0.0427951	0.281584	0	0.00825961	0	0	0.0789117	0	0.210084	0.0419136	0	LUNG	acute	CD8+ Tcells
0.235871	0.296036	0.0151857	0.0192508	0.0141029	0.195965	0.0154247	0.00268436	0.476152	0	0	0	0.00325759	0.0110857	0	0.00241731	0	0	0.000704905	0.0678327	0.121713	0.00347766	0	LUNG	acute	CD4+ T cells
0.286435	0.0340248	0.272255	0.0452811	0.0120349	0.153878	0.00554122	0.00848486	0.0334315	0	0	0	0.0093791	0.0147991	0	0.00546936	0	0	0.300862	0	0.0633023	0.145305	0	LUNG	acute	CD8+ Tcells
0.503782	0.158898	0.455171	0	0.0205297	0.210177	0.194296	0	0.0199971	0	0.336515	0	0.179503	0.124075	0	0.102175	0	0	0.51443	0	0.103123	0.0196946	0	LUNG	acute	CD4+ T cells
0.00178609	0.0466597	0.0223777	0.00852505	0.0150251	0.0737217	0.0367558	0	0.395976	0	0.0140756	0	0.0113609	0.0250157	0	0.00702963	0	0	0.00265995	0	0.133652	0.00219444	0	LUNG	acute	CD4+ T cells
0.427063	0.0879825	0.339666	0	0.0150852	0.209684	0.147533	0	0.0478852	0	0.214555	0	0.0767558	0.0762765	0	0.0792108	0	0	0.375241	0	0.156408	0.0247538	0	LUNG	acute	CD8+ Tcells
0.190212	0.213018	0.032604	0	0.0279867	0.256266	0.38462	0	0.193635	0	0.243519	0	0.0442685	0.0257014	0	0.00592359	0	0	0	0.320747	0.128118	0.0112462	0	LUNG	acute	CD4+ T cells
0.478935	0.00578869	0.29834	0.0134129	0.0751302	0.118805	0.114864	0	0.0268476	0	8.79763e-05	0	0.000574539	0.0180419	0	0.00698834	0	0	0.00268843	0.370031	0.0936809	3.89379e-06	0	LUNG	acute	CD8+ Tcells
0.325166	0.0507692	0.29969	0	0.0470878	0.0425562	0.106023	0	0.0585044	0	0.130857	0	0.0504929	0.0783531	0	0.443098	0	0	0	0.410384	0.150596	0.116861	0	LUNG	acute	CD8+ Tcells
0.7509	0.695816	0.0101398	0.0151439	0.00713785	0	0.128747	0	0.0174321	0	0.00861928	0	0.0663024	0.00874772	0.00143341	0.00169863	0	0	0.00284282	0.126964	0.182967	0.000493161	0	LUNG	acute	CD4+ T cells
0.327738	0.347624	0.00812962	0	0.0129293	0.0494462	0.294052	0	0.319711	0	0.00019256	0	0.00050361	0.00903744	0	0.00306263	0	0	0	0	0.0747316	0.00555759	0	LUNG	acute	CD4+ T cells
0.429272	0.0304405	0.418424	0.0474959	0.0231116	0.091747	0.0908477	0	0.104619	0	0.0261573	0	0.0178981	0.058247	0	0.00651875	0.28215	0	0.0620793	0.169462	0.189852	0.00570361	0	LUNG	acute	CD8+ Tcells
0.37649	0.0149825	0.263338	0.0217171	0.0291969	0.0556448	0.0402722	0.000359599	0.0184265	0	0	0	0.00118401	0.0157074	0	0.00192685	0	0	0.621123	0	0.176174	0.000524913	0	LUNG	acute	CD4+ T cells
0.256698	0.272114	0.0563399	0.288776	0.0191403	0.18992	0.0331905	0.00566842	0.0278404	0	0.000172664	0	0.00912015	0.0117628	0	0.00307544	0	0	0.447346	0	0.145786	0.00762605	0	LUNG	acute	CD4+ T cells
0.0571956	0.166936	0.0234788	0.140064	0.0874931	0.117282	0.0294139	0.015182	0.0365847	0	0.062669	0	0.0133388	0.0148502	0	0.00361798	0	0	0.091196	0	0.140892	0.0425836	0	LUNG	acute	CD4+ T cells
0.619017	0.659722	0.0530914	0.00115	0.0572403	0.0488778	0.660147	0	0.689206	0	0.0847887	0	0.362599	0.0780572	0.036935	0.00885919	0	0	0	0	0.241148	0.236673	0	LUNG	acute	CD4+ T cells
0.0143966	0.00808783	0.222568	0.0243	0.0100665	0.334049	0.0364656	0	0.0346221	0	0.0570059	0	0.00403793	0.0187329	0.00227428	0.0639089	0	0	0.164706	0.11885	0.139512	0.0710312	0	LUNG	acute	CD8+ Tcells
0.343326	0.0137007	0.313637	0.0303866	0.0388698	0.440767	0.0337853	0	0.0462602	0	0.10354	0	0.00666376	0.0244921	0.000848158	0.0537852	0	0	0.166571	0.328433	0.111631	0.195508	0	LUNG	acute	CD8+ Tcells
0.00586254	0.0626492	0.0283133	0	0.0323884	0.128919	0.0711386	0	0.0599123	0	0.0287576	0	0.0848969	0.0442838	0.0246948	0.00602176	0	0	0.462513	0	0.195717	0.330025	0	LUNG	acute	CD4+ T cells
0.587881	0.480899	0.0126767	0.112829	0.020904	0.055365	0.0390083	0	0.0276523	0	0.0427959	0	0.0115778	0.0112053	0.000172293	0.0051731	0	0	0.348518	0.0146304	0.133442	0.134185	0	LUNG	acute	CD4+ T cells
0.227918	0.260587	0.011952	0.00619238	0.00703431	0	0.478222	0	0.0415248	0	7.12206e-05	0	0.00244302	0.00685506	4.34029e-05	0.00177088	0	0	0.000216377	0.0176318	0.106827	0.000379375	0	LUNG	acute	CD4+ T cells
0.024275	0.0472614	0.0232067	0.0647644	0.00350553	0.0848506	0.0740863	0	0.043175	0	0.0640215	0	0.00578457	0.0117816	0	0.00932283	0	0	0.568195	0.0262147	0.0746547	0.0142822	0	LUNG	acute	CD4+ T cells
0.00251038	0.0123657	0.014081	0.0252575	0.0117848	0.0572552	0.0240639	0	0.0435601	0	0.0309202	0	0.00278389	0.0108349	0.000288696	0.00340183	0	0	0.352715	0.0161846	0.167865	0.00986123	0	LUNG	acute	CD4+ T cells
0.103919	0.0896103	0.0178704	0.0613193	0.0120448	0.058461	0.0376026	0.0129693	0.0371489	0	0.0474852	0	0.00745628	0.0148579	8.55863e-05	0.00387689	0	0	0.375186	0.132442	0.101446	0.029001	0	LUNG	acute	CD4+ T cells
0.138689	0.0914525	0.0167082	0.066165	0.0125631	0.0539158	0.0186236	0.000778366	0.0312132	0	0.0277251	0	0.00430512	0.00958373	0.000176306	0.00314248	0	0	0.293737	0.123069	0.0623682	0.0163519	0	LUNG	acute	CD4+ T cells
0.517466	0.770083	0.0158459	0.00412172	0.00615667	0	0.748779	0	0.210025	0	0.000712404	0	0.00762035	0.0114322	0.00862209	0.00220122	0	0	0.0098388	0.0661559	0.293253	0.00196935	0	LUNG	acute	CD4+ T cells
0.0608015	0.0480439	0.00579655	0.000277213	0.00146468	0	0.226367	0	0.0189771	0	0	0	0.0005064	0.0017504	0.00140628	0.00098609	0	0	0	0.000919339	0.000700225	0	0	LUNG	acute	CD4+ T cells
0.638985	0.680653	0.0113602	0.00876957	0.00641225	1.43026e-05	0.878782	0.000451151	0.859325	0	0.000609688	0	0.00304258	0.00691076	0.00197815	0.00168334	0	0	0.00571943	0.0299416	0.191443	3.16403e-05	0	LUNG	acute	CD4+ T cells
0.322401	0.49845	0.0250743	0.0477828	0.0287862	0.158692	0.0946613	0	0.0790678	0	0.035243	0	0.0209587	0.0254243	0.0119881	0.00681871	0	0	0.154379	0.559583	0.174449	0.0694118	0	LUNG	acute	CD4+ T cells
0.698188	0.0151299	0.313672	0.0133565	0.0108753	0.0274249	0.0656734	0	0.0951566	0	0.101024	0	0.187687	0.174507	0.100749	0.00268583	0.00325557	0	0.0114326	0.0298308	0.149946	0.00550864	0	LUNG	acute	CD8+ Tcells
0.0162575	0.03098	0.020194	0.0260733	0.00813025	0.0150617	0.0458556	0	0.0276511	0	0.0339105	0	0.00924445	0.0113069	0.000485579	0.00279303	0	0	0.370428	0.0294029	0.0871976	0.0331185	0	LUNG	acute	CD4+ T cells
0.242194	0.12254	0.0205412	0.016848	0.0269893	0.200929	0.0947303	0	0.0435567	0	0.0429047	0	0.00459354	0.0221	0.00144114	0.00485313	0	0	0.0305648	0.215038	0.0591003	0.0210052	0	LUNG	acute	CD4+ T cells
0.163065	0.124667	0.0111345	0.0110608	0.0526828	0.166271	0.110091	0	0.0181088	0	0.033099	0	0.000986179	0.00861758	0.000242862	0.00286879	0	0	0.000265129	0.0589592	0.0807821	0.00718765	0	LUNG	acute	CD4+ T cells
0.1954	0.007012	0.18356	0.0196714	0.024244	0.0532292	0.0729056	0	0.0275567	0	0.0393756	0	0.000742672	0.0193903	0.00671767	0.0196415	0	0	0.0086501	0.0169253	0.126431	0.105624	0	LUNG	acute	CD8+ Tcells
0.27914	0.0435463	0.0257884	0.0423545	0.0117972	0.179639	0.0547851	0	0.0238104	0	0.0923656	0	0.086257	0.0521215	0.0276853	0.517733	0	0	0.674574	0.244032	0.0944863	0.021979	0	LUNG	acute	CD8+ Tcells
0.384215	0.0186775	0.593561	0.0297974	0.0223675	0.0462227	0.099114	0	0.0658481	0	0.143174	0	0.00498927	0.0995476	0.0387875	0.0156479	0	0	0.0355884	0.204606	0.166084	0.0890703	0	LUNG	acute	CD8+ Tcells
0.657296	0.0129933	0.590638	0.0252807	0.0265791	0.0476013	0.0716297	0	0.0137897	0	0.100882	0	0.00282917	0.0279037	0.0523867	0.0106722	0	0	0.337547	0.0233923	0.187831	0.0580518	0	LUNG	acute	CD8+ Tcells
0.154834	0.0791843	0.0292665	0.0608964	0.0219035	0.0602132	0.159948	0	0.0369313	0	0.0556436	0	0.00801599	0.0286278	0.00605217	0.00565755	0	0	0.0128107	0.0583974	0.068037	0.0422362	0	LUNG	acute	CD4+ T cells
0.458655	0.529818	0.0360599	0.0481084	0.0142658	0	0.172502	0	0.0495897	0	0.0418524	0	0.0054706	0.028153	0.00391126	0.00408371	0	0	0.000353601	0.166677	0.0588655	0.00159802	0	LUNG	acute	CD4+ T cells
0.31308	0.216812	0.0294719	0.0310631	0.0259953	0.0186103	0.0884642	0	0.0381288	0	0.040741	0	0.00182723	0.0233324	0.00676085	0.0107682	0	0	0.0797048	0.0638471	0.0435738	0.206206	0	LUNG	acute	CD4+ T cells
0.370071	0.0148349	0.242855	0.0422833	0.0175876	0.114969	0.0498055	0	0.0304758	0	0.0818996	0	0.00889063	0.0148847	0.0045257	0.0312399	0	0	0.264353	0.0242695	0.151338	0.0202336	0	LUNG	acute	CD8+ Tcells
0.418751	0.050584	0.421597	0.0319384	0.0131118	0.0935408	0.147138	0	0.123184	0	0.119327	0	0.021703	0.107653	0.0826786	0.00587955	0	0	0.0280671	0.136399	0.175406	0.0125466	0	LUNG	acute	CD8+ Tcells
0.162548	0.0804403	0.0376684	0.0670968	0.0241671	0	0.0734729	0	0.051702	0	0.0968539	0	0.00862411	0.0279842	0.00863229	0.00551329	0	0	0.0022879	0.0763363	0.0130195	0.0170894	0	LUNG	acute	CD4+ T cells
0.142156	0.0388566	0.0518208	0.0463155	0.0175841	0.00325015	0.238593	0	0.0423065	0	0.0659825	0	0.0102105	0.0260121	0.0114494	0.00684805	0	0	0.0213304	0.0478448	0.156074	0.109043	0	LUNG	acute	CD4+ T cells
0.530069	0.00788217	0.460324	0.0231268	0.0161598	0.0345654	0.0869803	0	0.0213381	0	0.0846532	0	0.000705881	0.0613115	0.0094887	0.160157	0.353909	0	0.250444	0.428263	0.0718307	0.0451311	0	LUNG	acute	CD8+ Tcells
0.602299	0.389012	0.084229	0.0391398	0.0114384	0.0113326	0.079996	0	0.0362966	0	0.0610572	0	0.00570277	0.0315904	0.00520533	0.00547084	0	0	0.601402	0.238932	0.0664561	0.00085947	0	LUNG	acute	CD4+ T cells
0.574174	0.472459	0.0190745	0.0395499	0.0184631	0.0431088	0.0624176	0	0.0324465	0	0.0616322	0	0.00420844	0.0333876	0.0103296	0.0046735	0	0	0.187774	0.173702	0.143615	0.00172321	0	LUNG	acute	CD4+ T cells
0.155672	0.00595082	0.147275	0.0209602	0.0537226	0.00796165	0.0503178	0	0.0286277	0	0.0413892	0	0.00352564	0.0239574	0.00356476	0.0491733	0	0	0.0498736	0.068906	0.0841633	0.00312594	0	LUNG	acute	CD8+ Tcells
0.478569	0.0219253	0.525815	0.0462817	0.0182932	0.0025076	0.0857296	0	0.0490643	0	0.147048	0	0.0066676	0.0338985	0.0121575	0.00398535	0	0	0.375634	0.112153	0.160642	0.0380951	0	LUNG	acute	CD8+ Tcells
0.504912	0.0234685	0.440569	0.0685958	0.021333	0.023621	0.157096	0	0.0679931	0	0.113249	0	0.00615282	0.0648716	0.0795745	0.00564059	0	0	0.0448966	0.152186	0.179867	0.00288362	0	LUNG	acute	CD8+ Tcells
0.26677	0.0098603	0.0850376	0.517863	0.0132196	0.0735152	0.0502081	0	0.0178744	0	0.0559329	0	0.00166339	0.0266184	0.00498692	0.103998	0.00335159	0	0.0346917	0.0372977	0.0393243	0.00944422	0	LUNG	acute	CD4+ T cells
0.116953	0.0163551	0.0574194	0.0421499	0.0233599	0.022871	0.058338	0	0.0211085	0	0.0615302	0	0.00500798	0.0114764	0.00785655	0.00322879	0	0	0.644788	0.0394118	0.0868019	0.0083488	0	LUNG	acute	CD4+ T cells
0.467811	0.0144768	0.278593	0.0313174	0.0480644	0.316695	0.153898	0	0.117007	0	0.0997305	0	0.00580541	0.0346263	0.0070628	0.00375251	0	0	0	0	0.111688	0.019492	0	LUNG	acute	CD8+ Tcells
0.127582	0.00856579	0.0821776	0.0256767	0.0180674	0.00982449	0.0410953	0	0.0204267	0	0.0337481	0	0.00633401	0.027677	0.0137022	0.00521709	0	0	0.355327	0.0154257	0.0725529	0.00130883	0	LUNG	acute	CD4+ T cells
0.57282	0.00928014	0.611071	0.0418731	0.0179375	0.0247061	0.0706279	0	0.0262474	0	0.119722	0	0.00461316	0.091685	0.0598236	0.0434716	0.2571	0	0.337917	0.128424	0.132881	0.000632644	0	LUNG	acute	CD8+ Tcells
0.566735	0.499366	0.0387097	0.0943981	0.0794874	0.0489658	0.343508	0	0.0420556	0	0.0518171	0	0.00761878	0.0384617	0.0195666	0.0084212	0	0	0.144137	0.451776	0.29258	0.010725	0	LUNG	acute	CD4+ T cells
0.274367	0.037321	0.148097	0.0326302	0.0242795	0.0237563	0.10784	0	0.0355675	0	0.0577908	0	0.00257853	0.0306979	0.0147638	0.00576961	0	0	0.27549	0.145659	0.140884	0.0798261	0	LUNG	acute	CD4+ T cells
0.2091	0.00213402	0.239645	0.00751596	0.00153082	0.00431466	0.02582	0	0.0184675	0	0.0424978	0	0.000367815	0.401942	0.00130391	0.0580424	0	0	0.00152783	0.36895	0.0475741	0	0	LUNG	acute	CD8+ Tcells
0.271979	0.0283631	0.787361	0.0430891	0.016439	0.01136	0.00416476	0.00989402	0.035353	0	0.202994	0	0.00573158	0.0267046	0.00309871	0.00337895	0	0	0.630023	0.0539767	0.206139	0.103247	0	LUNG	acute	CD8+ Tcells
0.415939	0.15711	0.0576644	0.0248386	0.0101501	0.0878016	0.0859131	0	0.0129855	0	0.0634744	0	0.00655997	0.0132996	0.00277606	0.00255217	0	0	0.642372	0.162403	0.0993133	0.0973411	0	LUNG	acute	CD4+ T cells
0.37047	0.20962	0.128867	0.0423576	0.0393087	0.0102047	0.164495	0	0.0593196	0	0.0701925	0	0.00373316	0.0381099	0.00947769	0.030336	0	0	0.0411994	0.140696	0.1299	0.105401	0	LUNG	acute	CD4+ T cells
0.655111	0.00984829	0.692509	0.0720227	0.0137054	0.0053614	0.0667575	0	0.0225508	0	0.131506	0	0.00113654	0.136332	0.170466	0.110473	0.129826	0	0.336935	0.474707	0.0779334	0.00147736	0	LUNG	acute	CD8+ Tcells
0.0601538	0.0457444	0.0972525	0.121692	0.00396399	0.00865528	0.000334621	0.00457973	0.0331662	0	0.0833327	0	0.00513103	0.0119794	0.00193019	0.00380106	0	0	0.252415	0.0116333	0.0286309	0.0674516	0	LUNG	acute	CD4+ T cells
0.119662	0.0760514	0.020633	0.178931	0.00608799	0.0267881	0.000500661	0	0.0358704	0	0.0329057	0	0.0137254	0.00843033	0.000566737	0.00351096	0	0	0.344654	0.00336526	0.0380615	0.0296559	0	LUNG	acute	CD4+ T cells
0.438453	0.261624	0.0540897	0.0771448	0.0138994	0.233224	0.128312	0	0.0164469	0	0.094806	0	0.00681613	0.0216181	0.00562173	0.00293108	0	0	0.75008	0.113418	0.191562	0.0223698	0	LUNG	acute	CD4+ T cells
0.24403	0.253117	0.0219396	0.478072	0.00469432	0.00101548	0.00115811	0.00152034	0.0408454	0	0.0626657	0	0.0130002	0.0182105	0.000414893	0.00430413	0	0	0.582094	0.0242497	0.111641	0.0187682	0	LUNG	acute	CD4+ T cells
0.336819	0.0484564	0.275832	0.0319238	0.0170263	0.180542	0.11036	0	0.300352	0	0.0744119	0	0.00938341	0.0206434	0.00599238	0.00302289	0	0	0.314876	0.0906577	0.0963588	0.247134	0	LUNG	acute	CD8+ Tcells
0.3832	0.010233	0.413631	0.0111951	0.014067	0.0448659	0.0487165	0	0.0341407	0	0.0585753	0	0.00274364	0.011928	0.00319528	0.00164624	0	0	0.450799	0.135038	0.182742	0.00750179	0	LUNG	acute	CD8+ Tcells
0.583202	0.0377386	0.445721	0.065014	0.0186055	0	0.0901147	0	0.0532149	0	0.136566	0	0.0108425	0.0594698	0.0122608	0.0242147	0.00279553	0	0.423667	0.571173	0.12221	0.00338125	0	LUNG	acute	CD8+ Tcells
0.462683	0.758858	0.0255563	0.0342068	0.0151336	0.0198397	0.469983	0	0.0854739	0	0.0624074	0	0.00243958	0.0278821	0.0148581	0.00370155	0.00962301	0	0.147155	0.681256	0.0930353	0.00138619	0	LUNG	acute	CD4+ T cells
0.455541	0.0323502	0.449883	0.0283767	0.0176781	0.000526307	0.0925246	0	0.0350165	0	0.0956992	0	0.00506749	0.532708	0.462928	0.00409602	0.0844522	0	0.116041	0.494685	0.0483403	0.00691752	0	LUNG	acute	CD8+ Tcells
0.00185249	0.0357789	0.0331461	0.0266142	0.00279623	0	0.11063	0	0.0474428	0	0.0140131	0	0.00403747	0.0208306	0.00770905	0.00309299	0	0	0.404484	0.0143369	0.0878709	0.00215688	0	LUNG	acute	CD4+ T cells
0.551242	0.15121	0.0148369	0.0501005	3.29272e-05	0.0146444	0.0102357	0	0.000200751	0	0.0493435	0.000527784	0	0.000410868	0.0132729	0.000551367	6.6095e-06	0.000107435	0.0307489	0.0779223	0.110616	0.000385304	0	LUNG	acute	CD4+ T cells
0.397706	0.305762	0.00813409	0.00428115	0.00391504	0.186266	0.0286548	0	0.0572822	0	0.072029	7.79686e-05	0	0.00547645	0.431344	0.17836	0.746637	0.0125042	0.00154472	0.184515	0.0716017	0.00152323	0	LUNG	acute	CD8+ Tcells
0.481206	0.265647	0.0163855	0.012819	0.000420199	0.000328282	0.00873318	0	0	0	0.016397	0	0	0.000258161	0.00497193	0.00229795	0	0.000172991	0.156141	0.329849	0.0695133	0.000602579	0	LUNG	acute	CD4+ T cells
0.368449	0.0296241	0.25212	0.00154131	0.039758	0.11047	0.0456442	0	0.000424789	0	0.354338	0.00188722	0	0.171533	0.0072485	0.00422643	0.0772412	0.00318636	0.207222	0.297683	0.113448	0.00196786	0	LUNG	acute	CD8+ Tcells
0.20417	0.0708226	0.00610442	0.00490612	0.000110177	0.12537	0.050699	0	0	0	0.00562779	0.00082097	0	0.00153515	0.00612512	0.000378362	0	0.0140799	0.0280466	0.0993317	0.0202745	0.0551762	0	LUNG	acute	CD4+ T cells
0.189705	0.345819	0.00919962	0.499192	0.0017101	0.0209421	0.000214712	0	0	0	0.0232775	0	0	0.000969571	0.00341273	0.000108329	0.000418697	0.000278844	0	0	0.0280719	0.000634886	0	LUNG	acute	CD4+ T cells
0.632079	0.457699	0.208885	0.0159206	0.000150036	0.0166975	0.238298	0	0	0	0.0917324	0.0212145	0	0.0175818	0.0424665	0.000999177	0.0733143	0.00027275	0.0948989	0.518992	0.0660426	0.0376343	0	LUNG	acute	CD4+ T cells
0.635015	0.567667	0.0171453	0.00197439	0.00176454	0.0661883	0.20001	0	0.0485794	0	0.0327202	0.0812824	0	0.0181128	0.026742	0.000502109	0	0.00880605	0.0664538	0.525697	0.144616	0.040337	0	LUNG	acute	CD4+ T cells
0.00126595	0.00142741	0.00939526	0	0	0.00163343	0	0	0	0	0.006306	0	0	0	0.00660608	0.000457133	0	0	0.384511	0	0.0163909	0.0915804	0	LUNG	acute	CD4+ T cells
0.846912	0.631958	0.374077	0.0139841	0.00620857	0.0712474	0.422306	0	0.0542557	0	0.0940833	0.0181139	0	0.0112963	0.0445691	0.016038	0.0216147	0.000694703	0.21406	0.716061	0.199681	0.0447913	0	LUNG	acute	CD4+ T cells
0.00274272	0.00163217	0.0116393	0.000185413	1.49717e-05	0.000311278	0	0	0	0	0.0773247	0	0	0	0.00759516	0.00103515	0.000221271	4.48771e-05	0.497681	0	0.0728516	0.0327896	0	LUNG	acute	CD4+ T cells
0.442978	0.268896	0.0360123	0.424023	6.78305e-05	0.000334903	0.00122602	0	0	0	0.0258241	0.00020892	0	0.000257712	0.00792981	0.00131232	0	0.000190664	0.27377	0.01197	0.0355212	0.0111791	0	LUNG	acute	CD4+ T cells
0.422984	0.00157633	0.699787	0.00292858	0.000341567	0.0335534	0.0694335	0	0	0	0.134758	0	0	0.00991124	0.275437	0.000284022	0	0.0029133	0	0	0.0917285	0.000667633	0	LUNG	acute	CD8+ Tcells
0.564058	0.0605089	0.408812	0.00886477	0.0016274	0.0996397	0.173741	0	0.00213125	0	0.112776	0.0115895	0	0.00867825	0.021957	0.00530526	0.00405719	0.00547576	0.0821865	0.335046	0.105008	0.0643138	0	LUNG	acute	CD8+ Tcells
0.545717	0.00282883	0.872495	0.00507198	0.000265838	0.0313163	0	0	0.09084	0	0.20602	0.00313867	0	0.0211714	0.0224283	0.00102834	1.43823e-05	0.00296874	0.000798448	0.195114	0.0589324	0.0325045	0	LUNG	acute	CD8+ Tcells
0.260424	0.0408169	0.469867	0.000732801	0.00734292	0.15535	0.0177007	0	0.000983885	0	0.235078	0	0	0.000302921	0.0104832	0.00855204	0	0.00162269	0.0461322	0.19931	0.0561673	0.0430264	0	LUNG	acute	CD8+ Tcells
0.1685	0.0128315	0.0391136	0.000672506	1.14335e-05	0.0592058	0.00286445	0	0	0	0.0537853	0	0	0.00182158	0.0403211	0.0166713	0.00197704	0.0103164	0	0.0769681	0.131263	0.0649074	0	LUNG	acute	CD8+ Tcells
0.230818	0.00780561	0.0627536	0.00450997	0.0196093	0.420379	0.0247445	0	0.00231717	0	0.0328524	0.00435118	0	0.00311945	0.0136747	0.00121928	0.000171958	0.000936112	0.0191204	0.163803	0.0550472	0.116234	0	LUNG	acute	CD8+ Tcells
0.472574	0.363275	0.0149473	0.270437	0.0023672	0.0378199	0.0390062	0	0.000306785	0	0.0367176	0.00694378	0	0.00246028	0.0198611	0.00958726	0	0.00640782	0.650396	0	0.175742	0.0355842	0	LUNG	acute	CD4+ T cells
0.590322	0.0107858	0.358115	8.50774e-05	2.6586e-05	0.0649955	0.00771764	0	0	0	0.0659257	0	0	0.173193	0.248303	0.134703	0.152213	0	0.000447698	0.297569	0.105964	0.0576686	0	LUNG	acute	CD8+ Tcells
0.313009	0.00250245	0.320622	0.0108768	2.95007e-05	0.113471	0	0	0	0	0.0729913	0.00012711	0	0.000574697	0.00657196	0.0505687	0.00314601	6.5262e-05	0.0341174	0.226934	0.0250842	0.032759	0	LUNG	acute	CD8+ Tcells
0.559811	0.404033	0.0379654	0.0480351	0.00801429	0.301109	0.0626637	0	3.75641e-05	0	0.0325467	0.00650662	0	0.175127	0.0410799	0.00422262	0.171358	0.0051622	0.377737	0.599157	0.132521	0.158758	0	LUNG	acute	CD4+ T cells
0.121441	0.0369212	0.03858	0.273403	0.00380381	0.0116144	0.00659422	0	0.0153274	0	0.0126877	0.0366411	0	0.0246411	0.0311397	0.00113476	0.0270713	0.000751111	0.258956	0.149183	0.114531	0.0397778	0	LUNG	acute	CD4+ T cells
0.344052	0.189875	0.0224317	0.66356	0.0741057	0.269999	0	0	0	0	0.0400196	0.0107548	0	0.00160852	0.0187583	0.00133566	0	0.000607429	0.781018	0.334832	0.0845814	0.090843	0	LUNG	acute	CD4+ T cells
0.713476	0.0980256	0.604015	0.335136	0.00448953	0.0019949	0	0	0.000227351	0	0.144604	0.016932	0	0.167688	0.0886774	0.237213	0	0.00484929	0.810541	0.604794	0.097697	0.0222573	0	LUNG	acute	CD4+ T cells
0.558911	0.00145223	0.488378	0.00175888	7.04812e-05	0.349584	0	0	0	0	0.0787041	0.000387055	0	0.00428242	0.00819782	0.000846798	0.000208711	0.0186356	0.391436	0	0.0290906	0.014698	0	LUNG	acute	CD8+ Tcells
0.76051	0.0111718	0.298873	0.059993	0.0287595	0	0	0	0.000793997	0	0.0652766	0.0221378	0	0.0400155	0.0558421	0.194668	0	0.000337563	0.551515	0.793652	0.0692055	0.068945	0	LUNG	acute	CD8+ Tcells
0.789527	0.0104731	0.308708	0.00464958	0.000850475	0	0	0	0	0	0.0584329	0.0114892	0	0.0471107	0.0318821	0.16268	0	0.000333167	0.405282	0.755308	0.0218258	0.071321	0	LUNG	acute	CD8+ Tcells
0.270089	0.103563	0.0108708	9.9894e-05	0.000175443	3.99061e-05	0	0	0	0	0.0249057	0	0	0.000105119	0.00556961	0.000174376	0	0	0.303246	0	0.0243222	0.0820976	0	LUNG	acute	CD4+ T cells
0.787651	0.628366	0.033487	0.904417	0.00219969	0	0	0	0.000312825	0	0.0423478	0.062431	0	0.0377812	0.0203569	0.00151209	0	0.00219094	0.338845	0	0.527914	0.0258478	0	LUNG	acute	CD4+ T cells
0.00832675	0.113743	0.0295029	0.00201871	1.16581e-05	0.162158	0	0	0.00180931	0	0.0725847	0.00352867	0	0.000503902	0.016813	0.00095569	0	0.00534327	0.765595	0	0.0366476	0.0796423	0	LUNG	acute	CD4+ T cells
0.00206827	0.0013374	0.0138498	0.387178	0.000337628	0.123271	0	0	0.00134829	0	0.0888673	0.00167258	0	0.000190853	0.0127226	0.0064653	0	0	3.83388e-05	0	0.0454644	0.107708	0	LUNG	acute	CD4+ T cells
0.593372	0.0207008	0.466573	0	0.000197684	0.110118	0	0	0.00220132	0	0.0897053	0.139199	0	0	0.153095	0.168361	0	0.00735678	0.217782	0	0.104591	0.0189053	0	LUNG	acute	CD8+ Tcells
0.336155	0.212161	0.0227807	0	0.000213504	0.00213521	0	0	0	0	0.00693166	0	0	0	0.0106735	0.0885646	0	0.00233915	0.0218848	0	0.102287	0.104767	0	LUNG	acute	CD8+ Tcells
0.294801	0.0829867	0.0825905	0	0.000266493	0.359185	0	0	0	0	0.0335035	0.145633	0	0	0.117718	0.00237377	0	0.00450452	0.465703	0	0.123405	0.0503198	0	LUNG	acute	CD4+ T cells
0.439545	0.00392507	0.522506	0	0.000875905	0.140704	0	0	0.114725	0	0.0822023	0.0375705	0	0	0.401834	0.000675777	0	0.000955274	0.0285811	0	0.172574	0.024849	0	LUNG	acute	CD8+ Tcells
0.276293	0.195721	0.24743	0.852031	0	0.00304531	0	0	0	0	0.0226628	0	0	0.000134205	0.00361146	0.00711895	0	0.000158686	0.0827369	0.274637	0.0882346	0.0156949	0	LUNG	acute	CD4+ T cells
0.479555	0.271448	0.00859275	0.00400583	0	0.0221354	0	0	0	0	0.0282076	0.00190467	0	0.00461942	0.0104911	0.00445511	0.0289905	0.00577796	0.0259666	0.630587	0.0322879	0.00222093	0	LUNG	acute	CD4+ T cells
0.147649	0.073013	0.00734873	0.0069919	0	0.148143	0	0	0	0	0.0333566	0.000161345	0	0.000202928	0.00937699	0.000812964	1.87677e-07	3.22844e-05	0	0.200198	0.043781	0.00795006	0	LUNG	acute	CD8+ Tcells
0.189878	0.00598104	0.0764765	0.00882982	0.000372935	0.0606704	0	0	0	0	0.0209482	0	0	0.00240809	0.00818176	0.00871125	0.00792138	0.000100457	0.468152	0.0919407	0.088683	0.0212787	0	LUNG	acute	CD4+ T cells
0.713403	0.000554073	0.707336	0.000138631	0.00854618	0.0834478	0	0	0	0	0.0820587	3.35662e-05	0	0.414171	0.211985	0.000455045	0.261552	0.00481546	0.000128002	0.502104	0.0607292	0.00503044	0	LUNG	acute	CD8+ Tcells
0.716108	0.115786	0.353188	0.0219613	0.00135369	0.00648198	0	0	0	0	0.0736119	0.00329985	0	0.00414342	0.0110484	0.0405024	0.018744	8.24012e-06	0.888643	0.498972	0.130896	0.141273	0	LUNG	acute	CD8+ Tcells
0.571962	0.00207231	0.72518	0	0.0012163	0.0165471	0	0	0.00116734	0	0.114527	0.00442538	0	0	0.0202133	0.000616023	0.348166	0.00178863	0.311227	0.583045	0.0583604	0.0192166	0	LUNG	acute	CD8+ Tcells
0.505451	0.00240066	0.456085	0.0136513	0.000284548	0.121563	0	0	0.00023564	0	0.0816563	0.000492068	0	0.00278426	0.0060808	0.00152406	0.0544219	5.03846e-05	0.084787	0.222145	0.0469809	0.0130941	0	LUNG	acute	CD8+ Tcells
0.560054	0.00983716	0.428169	0.00899396	0.000420847	0.0929774	0	0	0	0	0.0996733	7.49393e-06	0	0.00041395	0.0136416	0.0463761	0.00154027	2.45112e-05	0.668978	0.170576	0.0505133	0.00477915	0	LUNG	acute	CD8+ Tcells
0.512792	0.00858123	0.326502	0.0143358	0.000760936	0.0955697	0	0	7.82586e-05	0	0.0310115	0.00568308	0	0.00600915	0.0095226	0.0604003	0.0538268	4.68155e-05	0.545714	0.224829	0.0762823	0.0439293	0	LUNG	acute	CD8+ Tcells
0.586732	0.00051173	0.47698	0.0184282	1.2813e-05	0.0466558	0	0	0	0	0.0595426	0	0	0	0.00584421	0.00284626	0.00792173	0.00013295	0.836553	0.177791	0.0980499	0.0346635	0	LUNG	acute	CD8+ Tcells
0.0116582	0.00141564	0.0135404	0.390028	0.000187336	0.0130084	0	0	3.43662e-05	0	0.0523238	0.000686327	0	0.00100878	0.00685505	0.0769757	0	0.000942092	0.00135463	0	0.0641113	0.108629	0	LUNG	acute	CD4+ T cells
0.190322	0.0281706	0.0104768	0.00620275	0.00194189	0.0597584	0	0	0	0	0.0026312	0	0	0	0.00484151	0.000759297	3.75692e-05	0	0.0150762	0.142047	0.00728707	2.32939e-05	0	LUNG	acute	CD8+ Tcells
0.0169784	0.0066586	0.0234006	0.0438818	0.0011046	0.0168137	0	0	0.0224187	0	0.0374586	0.00277595	0	0.00336453	0.0244218	0.00204243	0	0.00330609	0.0151998	0	0.0792877	0.195739	0	LUNG	acute	CD4+ T cells
0.41921	0.00959185	0.575487	0.0318382	0.00349135	0.190656	0	0	0	0	0.177302	0.0256046	0	0.0288516	0.0156492	0.000754787	0	0.0236319	0.0167072	0	0.15926	0.00530248	0	LUNG	acute	CD8+ Tcells
0.391193	0.0167889	0.234446	0.00922683	0.00148751	0.0328656	0	0	0	0	0.0371395	0	0	0.0269172	0.0403743	0.0024712	0	0.000321764	0.0225925	0.461013	0.106474	1.13595e-05	0	LUNG	acute	CD8+ Tcells
0.438962	0.000309839	0.254484	0.00214313	0.000302981	0.00570157	0	0	0	0	0.0146308	0.000381945	0	0.000725023	0.00187029	0.0303811	0	0.000410541	0.000817654	0	0.00931256	3.77554e-05	0	LUNG	acute	CD8+ Tcells
1.22677e-05	0.00185594	0.0133037	0.00506471	0	0	0	0	8.64924e-05	0	0.0101594	0.000557349	0	9.1971e-05	0.00192714	0.000304798	0	0.000677378	0.141504	0	0.142415	0.00439826	0	LUNG	acute	CD4+ T cells
0.463255	0.00119271	0.185278	0	0.0126746	0.377772	0	0	0	0	0.0582513	9.40912e-05	0	0.0231735	0.0106789	0.00609353	0.000552235	0.00163303	0.50863	0	0.14288	0.0440634	0	LUNG	acute	CD4+ T cells
0.62346	0.000994256	0.00725997	0	0.000204697	0.0810876	0	0	0	0	0.00733504	0.000244106	0	0.182626	0.0032332	0.000532892	0.23994	0.0106947	0.0196878	0.554983	0.0917335	0.0301765	0	LUNG	acute	CD8+ Tcells
0.757272	0.00257471	0.682608	0.00758708	4.1972e-05	0	0	0	0	0	0.14832	0.00676339	0	0.245504	0.316657	0.16242	0	0.00434227	0.71199	0.489344	0.124907	0.00598702	0	LUNG	acute	CD8+ Tcells
0.286892	0.000174428	0.110659	0.00304022	0	6.05983e-05	0	0	0	0	0.0122357	0.000503811	0	0.01004	0.0854953	0.012645	0	0	0.502235	0.118852	0.172471	6.00943e-05	0	LUNG	acute	CD4+ T cells
0.441042	0.038132	0.353779	0.000236945	0.00282958	0.0846256	0	0	0	0	0.201997	0.0360059	0	0.0231137	0.180295	0.000397207	0.0134719	0.0184017	0.00329464	0.331421	0.113399	0.000842984	0	LUNG	acute	CD8+ Tcells
0.510263	0.822716	0.0103625	0.104455	0.0105027	0.0289487	0.747049	0	0.00284335	0	0.0265798	0.000198687	0	0.00718177	0.00251893	0.00053498	0.000205298	0.00276309	0.0188987	0.718328	0.111001	0.0617247	0	LUNG	acute	CD4+ T cells
0.216302	0.00876462	0.0551452	0.389651	0.040711	0.0472637	0.0195319	0	0.0223286	0	0.025232	0.00785924	0	0.0503342	0.0169473	0.00315284	0.0154155	0.0081328	0.0272618	0.19926	0.102574	0.334483	0	LUNG	acute	CD4+ T cells
0.282256	0	0.34285	0	0	0	0	0	0	0	0.0204238	0	0	0	0.00177284	1.97572e-05	0.00161959	0	0	0.558787	0.0588869	0	0	LUNG	acute	CD8+ Tcells
0.389624	0.000182055	0.356604	0.00103161	0.000116131	0.0213244	0	0	0	0	0.033055	0	0	0.0703275	0.0249137	0.000168058	0	0.00331587	0.00298173	0.631999	0.0935239	0.000638821	0	LUNG	acute	CD8+ Tcells
0.418064	0.512065	0.00859448	0	0.0029248	0.00211519	0.0248799	0	0	0	0.00849108	0	0	0	0.00194253	0.000143021	4.83796e-05	0.00405941	0	0.0604306	0.103763	0.000161148	0	LUNG	acute	CD4+ T cells
0.572323	0.000221272	0.594786	0.000327764	0	0.0185298	0	0	0	0	0.0266518	0	0	0	0.00253111	0.0033288	0	0	0	0.0456584	0.0681181	0.0158186	0	LUNG	acute	CD8+ Tcells
0.438914	0.648832	0.0139611	0.0175846	0.0375883	0.204855	0.291995	0	0	0	0.0648952	0.000211333	0	0.0134666	0.00713237	0.000700518	0.000897819	0.0336829	0.197063	0.623351	0.194443	0.146744	0	LUNG	acute	CD4+ T cells
0.115332	0.267803	0.010321	0.00464723	0.00266721	0.235694	0.0265662	0	0	0	0.0507955	0	0	0.000942901	0.00412117	0.000286796	0	0.000110555	0.0156054	0.226649	0.081543	0.0831803	0	LUNG	acute	CD4+ T cells
0.373089	0.0681319	0.00889395	0.267582	9.17262e-05	0.242874	0	0	0	0	0.00394231	0	0	0.00386106	0.00224357	0.00174894	0	0.00555458	0.0457439	0.268796	0.0179972	0.0542716	0	LUNG	acute	CD4+ T cells
0.333628	0.320474	0.0220376	0.00278708	9.96815e-05	3.71041e-05	0.135332	0	0.00301944	0	0.00621628	0	0	0.00157059	0.00279032	0.00209371	0	0.0121548	0	0.254903	0.0378942	0.00318455	0	LUNG	acute	CD4+ T cells
0.281544	0.0703317	0.00652805	0	0	0.0841656	0	0	0	0	0.00556948	0.000114634	0	0.00048242	0.000375533	0.000637777	0	0	0.231589	0.15436	0.0387916	0.00134224	0	LUNG	acute	CD4+ T cells
0.0315013	0.00738868	0.00983909	0.267862	0.00077327	0.11042	0.011499	0	2.55345e-05	0	0.0259546	0.00110592	0	0.000555545	0.00502771	0.00050722	0	0.00849837	0.000659047	0	0.114355	0.137679	0	LUNG	acute	CD4+ T cells
0.286885	0.00676713	0.00880859	0	0.00321675	0.312795	0	0	0	0	0.0267702	9.81208e-05	0	0.0012009	0.0011978	0.409172	0.250524	0.00399142	0.512377	0.500524	0.0556247	0.0869284	0	LUNG	acute	CD8+ Tcells
0.161143	0.691039	0.00662305	0.00398738	0.0692021	0.000400334	0.526832	0	0	0	0.00537488	0	0	0.0154291	0.0067675	0.000215601	0	0.049579	0.00958408	0.935976	0.0433054	9.82118e-05	0	LUNG	acute	CD4+ T cells
0.0116013	0.00396738	0.00496356	0.012241	0	0	0	0	0.0300467	0	0.0339019	0.0021986	0	0	0.00530946	0.00111094	0	0	0.462477	0	0.06438	0.0423388	0	LUNG	acute	CD4+ T cells
0.530918	0.776742	0.017352	0.0211728	0.000181791	0.0128826	0.619225	0	0.000277153	0	0.0360895	0.000718067	0	0.00325691	0.00522423	0.000630037	0	8.67669e-05	0.060262	0.503412	0.086171	0.0291324	0	LUNG	acute	CD4+ T cells
0.00291255	0.000274749	0.0111558	0	0	0	0	0	0	0	0.00449335	0	0	0	0.000142964	0.000347817	0	4.11783e-05	0.153681	0	0.106353	0.0487243	0	LUNG	acute	CD4+ T cells
0.363491	0.00546848	0.119905	0	0.00622842	0.0856713	0	0	0.00902819	0	0.0417095	0	0	0.0155129	0.0147392	0.000420401	0	0.0170795	0.0169156	0.234329	0.0771304	0.00137751	0	LUNG	acute	CD4+ T cells
0.309215	0.0337065	0.196549	0.00611019	0.00668997	0.130279	0.0568207	0	0.166414	0	0.13222	9.59671e-06	0	0.000397157	0.00387484	0.000755813	0	4.45347e-05	0.00913257	0	0.0944861	0.033474	0	LUNG	acute	CD4+ T cells
0.0158512	0.0138865	0.644365	0.000470143	0.00323398	0.07283	0	0	0	0	0.116494	0	0	0.00256245	0.00621297	0.00051777	0	0.0507053	0.729041	0.317098	0.102321	0.103242	0	LUNG	acute	CD8+ Tcells
0.487954	0.011066	0.639296	0.00186842	0.00132687	0.0450192	0.361288	0	0.0917317	0	0.207768	0.000642531	0	0.00190787	0.00222674	0.000504599	0	0.00234862	0.00226041	0	0.125293	0.00961915	0	LUNG	acute	CD8+ Tcells
0.364385	0.0105868	0.223132	0.006955	0.000729747	0.0144992	0.0463487	0	0	0	0.0431014	0.0147652	0	0.060216	0.0299933	0.022057	0	0.00276362	0.367196	0	0.0512225	0.348382	0	LUNG	acute	CD4+ T cells
0.663361	0.0190527	0.886835	0.00412686	0.0018832	0.0118623	0	0	0.00216251	0	0.244564	0.0010471	0	0.000794456	0.00805335	0.0006427	0	0	0.943444	0.499936	0.143354	0.0392573	0	LUNG	acute	CD8+ Tcells
0.57062	0.0160181	0.73098	0.00132103	0.0238201	0.0303634	0	0	0.000812572	0	0.152735	0.00253275	0	0.000236825	0.00497273	0.000347006	0	0	0.830084	0.456872	0.104598	0.0901751	0	LUNG	acute	CD8+ Tcells
0.226495	0.279488	0.00939375	0.0145728	0.00954677	0.0991653	0.15617	0	7.92162e-05	0	0.10703	0.0154934	0	0	0.00736971	0.000734415	0	0.00501639	0.00187429	0.0165716	0.0571058	0.0146233	0	LUNG	acute	CD4+ T cells
0.192237	4.89761e-05	0.397466	0.0018461	0.0014965	0	0	0	0	0	0	0	0	0.0868973	0.0670936	0.000396058	0.308454	0	0	0.321502	0.00503614	0	0	LUNG	acute	CD8+ Tcells
0.683165	0.021143	0.685341	0.0114831	0.0358248	0.17698	0	0	0	0	0	0	0.00496167	0.372922	0.0207323	0.000744236	0	0	0	0.530951	0.0533626	0.085569	0	LUNG	acute	CD8+ Tcells
0.409836	1.95364e-05	0.406836	0.00397259	0.00642037	0.00507657	0	0	0	0	0	0	0	0.495439	0.0197501	0.0856215	0.171581	0	0	0.516251	0.0147766	0	0	LUNG	acute	CD8+ Tcells
0.363342	0.00365936	0.349431	0.0141792	0.0172798	0.072458	0	0	0	0	0.000111447	0	0.00141971	0.026183	0.00354263	0.000209155	0.230455	0	0	0.241412	0.0595043	0.0457211	0	LUNG	acute	CD8+ Tcells
0.253465	0.000264373	0.163841	0.00771466	0.00126055	0.00273211	0	0	0	0	0	0	0	0.00527579	0	0.10385	0	0	0	0.290823	0.00234237	0	0	LUNG	acute	CD8+ Tcells
0.64987	0.0533373	0.744878	0.0386852	0.0444323	0.0166444	0	0	0.377452	0	0.00662326	0	0.119497	0.551862	0.0601527	0.00261312	0	0	0	0.53691	0.110098	0.213443	0	LUNG	acute	CD8+ Tcells
0.0656526	0.289059	0.000500309	0.0121476	0.0115235	0.393998	0	0	0	0	0	0	0	0.0156404	0.000164063	0.000167158	0.0239215	0	0	0.561604	0.0076762	0.0544808	0	LUNG	acute	CD4+ T cells
0.538416	0.244407	0.0961816	0.103696	0.0134248	0.0605228	0	0	0	0	0.00161567	0	0.00691591	0.0930481	0	0.0976317	0	0	0	0.174596	0.0493025	0.0318307	0	LUNG	acute	CD4+ T cells
0.300793	0.00205454	0.0554534	0.0195164	0.0141886	0.00693126	0	0	0	0	0.0044272	0	0.00102156	0.038154	0.0111499	0.00859713	0	0	0	0.253991	0.0258467	0.0480018	0	LUNG	acute	CD4+ T cells
0.371731	0.0124262	0.494442	0.0348656	0.163611	0.509388	0	0	0	0	0.0475731	0	0.0492257	0.153283	0.0206365	0.0847646	0.66473	0	0	0.499803	0.0926148	0.121012	0	LUNG	acute	CD8+ Tcells
0.148911	0.00182326	0.0364466	0.00486514	0.00473005	0.00594915	0	0	0	0	0	0	0.00312808	0.00539782	0.0124336	0.00231727	0.1477	0	0	0.0406075	0	0.0528374	0	LUNG	acute	CD8+ Tcells
0.54343	0.000258619	0.321414	0.00701556	0.00556793	0.119382	0	0	0	0	0	0	0.00627352	0.230723	0.0179213	0.000386215	0.43769	0	0	0.42427	0.0221068	0.0186948	0	LUNG	acute	CD8+ Tcells
0.497264	0.000256922	0.0187232	0.623784	0.0345912	0.351929	0	0	0	0	9.62096e-05	0	0.174153	0.0502466	0.000396501	2.51343e-05	0	0	0	0.0708296	0.0282785	0.0107822	0	LUNG	acute	CD4+ T cells
0.691906	0.000383511	0.538399	0.00832471	0.00425879	0	0	0	0	0	0.000746954	0	0.00393062	0.0390999	0.00134224	0.0518328	0.332538	0	0	0.752717	0.0325083	0.027827	0	LUNG	acute	CD8+ Tcells
0.142155	0.210966	0.00101612	0.0024456	0.00831385	0.0674995	0	0	0	0	0	0	0.0167966	0.00475761	0	0.00344157	0	0	0	0.263707	0.0330661	0.0105891	0	LUNG	acute	CD4+ T cells
0.381305	0.0172025	0.146571	0.00137178	0.0231588	0.187169	0	0	0	0	0.0123746	0	0.0437616	0	0.0260468	0.0031254	0	0	0	0.295297	0.0342797	0.0387508	0	LUNG	acute	CD4+ T cells
0.134119	0.0449664	0.00105721	0.352983	0.0203158	0.0418262	0	0	0	0	1.27989e-05	0	0.00401928	0.00436719	0	0.00186845	0	0	0	0.00706019	0.0137853	0.0233636	0	LUNG	acute	CD4+ T cells
0.374284	0.292402	5.4187e-05	0.67198	0.00894687	0.0112334	0	0	0	0	0	0	0.000968804	0.00575121	0.00195206	0.000894389	0	0	0	0.596945	0.0162018	0.00318866	0	LUNG	acute	CD4+ T cells
0.214832	0.293759	0.00119115	0.00586838	0.00578242	0.117011	0	0	0	0	0	0	0.00291388	0.0283308	0	0.00201871	0	0	0	0.490214	0.105086	0.0227116	0	LUNG	acute	CD4+ T cells
0.174565	0.196111	0.00011131	0.00963694	0.00400328	0	0	0	0	0	0	0	0	0.000558917	0	0.140039	0	0	0	0.0097624	0	0	0	LUNG	acute	CD8+ Tcells
0.421388	0.555885	0.00195869	0.0071514	0.00611227	0.0162047	0	0	0	0	0.000147194	0	0.0020509	0.055143	0.00156224	0.00707479	0	0	0	0.731677	0.0291496	0.00611391	0	LUNG	acute	CD4+ T cells
0.459039	0.26969	0.00404317	0.903009	0.0243465	0.00474427	0	0	0	0	0.000278871	0	0.0179105	0.015656	0	0.000157982	0	0	0	0.0704717	0.03161	0.0016883	0	LUNG	acute	CD4+ T cells
0	0.00288103	0.00291147	0.37203	0.00898875	0.425	0	0	0	0	0.044269	0	0.0408561	0.00939224	0.00235405	0.0844485	0	0	0	0.00223842	0.0132275	0.0985632	0	LUNG	acute	CD4+ T cells
0.155834	0.012806	0.0532607	0.00347619	0.00713286	0.171008	0	0	0	0	0.000144213	0	0.0125078	0.000183393	0.00384138	0.00571133	0	0	0	0.266641	0.0064263	0.0948071	0	LUNG	acute	CD8+ Tcells
0.184011	8.79949e-06	0.546821	0.00262585	0.00530485	9.9253e-06	0	0	0	0	0	0	0	0.0379016	0	0.0016857	0	0	0	0.146019	0.00751558	0	0	LUNG	acute	CD8+ Tcells
0.360489	0.0170903	0.130081	0.00889952	0.00626909	0.303201	0	0	0	0	0.000260354	0	0.0238824	0.111	0	0.0164525	0	0	0	0.326308	0.0208093	0.0388082	0	LUNG	acute	CD8+ Tcells
0.400146	0.174465	0.00863979	0.00501045	0.00537883	0.048614	0	0	0	0	0	0	0.00122866	0.00940388	0.00200342	0.000177892	0.0875748	0	0	0.0249727	0.039069	0.0374001	0	LUNG	acute	CD4+ T cells
0.341203	0.000276502	0.0701977	0.00177357	0.00644152	0	0	0	0	0	0	0	0.009109	0.01564	0.000900072	0.146376	0	0	0	0.54778	0.00751269	0.0672829	0	LUNG	acute	CD4+ T cells
0.43331	0.00171877	0.184596	0.00674705	0.0364981	0.0736438	0	0	0	0	0.000187643	0	0.00694434	0.0665966	0.00701446	0.000603845	0	0	0	0.281232	0.0421103	0.00647408	0	LUNG	acute	CD8+ Tcells
0.666042	0.0050263	0.454466	0.0178112	0.00530727	0.00732577	0	0	0	0	1.50939e-05	0	0.0066245	0.0131525	0.000893	0.0287861	0	0	0	0.0744482	0.0434012	0.00666888	0	LUNG	acute	CD8+ Tcells
0.345896	0.0005986	0.0410587	0.00507575	0.00208692	0.000439648	0	0	0	0	0	0	0	0.00115844	0.000707059	0.0242781	0	0	0	0.0117318	0.000853788	0.00450348	0	LUNG	acute	CD4+ T cells
0.465454	0.291267	0.00202623	0.0340684	0.00611527	0.240575	0	0	0	0	0.000765751	0	0	0.0299553	0	0.119369	0	0	0	0.0159775	0.0125508	0.0667434	0	LUNG	acute	CD4+ T cells
0.328493	0.375489	0.000100704	0.352297	0.00562229	0.16236	0	0	0	0	0.00612096	0	0.00385733	0	4.23067e-05	1.67014e-05	0	0	0	0.30871	0.0185285	0.000470113	0	LUNG	acute	CD4+ T cells
0.112319	0.00968269	0.000701602	0.0122697	0.00963307	0.03564	0	0	0	0	0	0	0.0210506	0.0156487	0.00223783	0.000451285	0.0327924	0	0	0.0303834	0.0348808	0.00132516	0	LUNG	acute	CD4+ T cells
0.604355	0.551691	0.00034302	0.212592	0.00506273	0.0104901	0	0	0	0	0	0	0.107436	0.0124008	0.00081556	0.000531172	0.141774	0	0	0.153607	0.0620237	0.00107835	0	LUNG	acute	CD4+ T cells
0.300924	0.00275503	0.340803	0.00860725	0.00713824	0.054489	0	0	0	0	0	0	1.45104e-05	0.00492328	0.000553607	4.18338e-05	0.0240249	0	0	0.205906	0.0348847	0.0279274	0	LUNG	acute	CD8+ Tcells
0.440639	0.0733115	0.000351168	0.0227905	0.0111604	0.000306348	0	0	0	0	0	0	0.236589	0.0105204	0.00154966	0.000213119	0.111643	0	0	0.267147	0.0374297	0.000930155	0	LUNG	acute	CD4+ T cells
0.652772	0.0162734	0	0.0162653	0.00767355	0.00466761	0	0	0	0	0	0	0.0215426	0.0898849	0.00315375	4.94591e-05	0.301292	0	0	0.0452886	0.0937471	0.00021291	0	LUNG	acute	CD4+ T cells
0.629563	0.688504	0.00103619	0.125536	0.0117588	0	0	0	0	0	0.000803714	0	0	0.0131412	0.0312686	0.143074	0	0	0	0.450681	0.0127906	0.000877048	0	LUNG	acute	CD4+ T cells
0.492939	6.37435e-05	0.189458	0.0016659	0.0425035	0.000968524	0	0	0	0	0	0	0.000897975	0	0.00405193	1.2223e-05	0.00500332	0	0	0.315312	0.0400747	0.000121911	0	LUNG	acute	CD8+ Tcells
0.124654	0.00339772	0.0187251	0.00684211	0.00222759	0.00354158	0	0	0	0	0	0	0	0.000919875	0.00794211	0.00139942	0	0	0	0.0518471	0.00137345	0.00544134	0	LUNG	acute	CD4+ T cells
0	0.00103782	0.004553	0.130102	0.00833433	0.538397	0	0	0	0	0.00251964	0	0.0247799	0.0170094	0.0168769	0.0196259	0	0	0	0.00385234	0.0123562	0.0542053	0	LUNG	acute	CD4+ T cells
0.348061	0.00792725	0.401562	0.00770261	0.00894253	0.000636174	0	0	0	0	0	0	6.78225e-06	0.301751	0.00236866	0.0343808	0	0	0	0.378068	0.0183863	0.0495602	0	LUNG	acute	CD8+ Tcells
0.420395	0.0115201	0.22498	0.00686222	0.014761	0.00899119	0	0	0	0	0	0	0.00632238	0.374177	0.108002	0.0295266	0	0	0	0.263148	0.0459085	0.0662449	0	LUNG	acute	CD8+ Tcells
0.357398	0.0106448	0.0313895	0.00925939	0.00437885	0.0687703	0	0	0	0	0	0	0.00102977	0.120782	0.0918595	0.0272695	0	0	0	0.273418	0.0142219	0.0167786	0	LUNG	acute	CD8+ Tcells
0.243319	0.0107706	0.114133	0.0090241	0.00942087	0.0428057	0	0	0	0	6.3742e-07	0	0.00180433	0.168643	0.0330103	0.010207	0	0	0	0.186291	0.0196149	0.0371426	0	LUNG	acute	CD8+ Tcells
0.544551	0.0393857	0.256335	0.0131022	0.00395662	0.235846	0	0	0	0	0	0	0.00136642	0.156938	0.0216432	0.0021492	0	0	0	0.39029	0.0571793	0.0186205	0	LUNG	acute	CD8+ Tcells
0.674284	0.0194635	0.583865	0.00595806	0.00541661	0.0732337	0	0	0	0	0	0	0	0.211077	0.0392689	0.00347679	0	0	0	0.845108	0.0270695	0.0102594	0	LUNG	acute	CD8+ Tcells
0.416774	0.0106615	0.101384	0.0107767	0.00608115	0.0744636	0	0	0	0	0	0	0.00159216	0.113962	0.103022	0.0745012	0	0	0	0.119487	0.0100149	0.00446157	0	LUNG	acute	CD8+ Tcells
0.219136	0.0275628	0.0823765	0.00372924	0.008929	0.00662173	0	0	0	0	0	0	0.00037062	0.0143339	0.00335275	0.00539964	0	0	0	0.149382	0.00617659	0.0226607	0	LUNG	acute	CD8+ Tcells
0.581137	0.00158065	0.132654	0.00808445	0.00639486	0.0421622	0	0	0	0	0	0	0	0.0924503	0.0626116	0.139503	0	0	0	0.184324	0.0171819	0.00394533	0	LUNG	acute	CD8+ Tcells
0.201067	0.000209532	0.283327	0.00489548	0.00506164	0.0788602	0	0	0	0	0.00926863	0	0.033041	0.360706	0.00421175	0.000512408	0	0	0	0.226782	0.0119752	0.0236634	0	LUNG	acute	CD8+ Tcells
0.560087	0.276677	0.0166731	0.00464479	0.0093469	0.0095141	0	0	0	0	0.000127352	0	0.0127279	0.0333931	0.00723029	0.0138315	0	0	0	0.0789113	0.0153735	0.0305173	0	LUNG	acute	CD4+ T cells
0.683514	0.0425441	0.298658	0.0156846	0.011572	0.00392071	0	0	0	0	0.000894128	0	0.00733072	0.12122	0.0189412	0.203514	0	0	0	0.613285	0.0113373	0.0475538	0	LUNG	acute	CD8+ Tcells
0	0.000854058	0	0.272636	0.010514	0.0282308	0	0	0	0	0.000587615	0	0.018627	0.000855805	0.00153684	0.0104141	0	0	0	8.12967e-05	0.00881726	0.0658038	0	LUNG	acute	CD4+ T cells
0.227303	0.106542	0.0529419	0.030569	0.0179681	0.119668	0	0	0	0	0	0	0.0531239	0.112179	0.0124528	0.00444163	0	0	0	0.117889	0.110843	0.0909366	0	LUNG	acute	CD4+ T cells
0.477413	0.00749779	0.444573	0.0243969	0.00427201	0.076686	0	0	0	0	0	0	0.00249253	0.00574632	0	0.262419	0	0	0	0.64697	0.0199266	0.000557777	0	LUNG	acute	CD8+ Tcells
0.697708	0.00887752	0.657463	0.0355854	0.01294	0.153612	0	0	0	0	0.000355007	0	0.000335821	0.533483	0.480386	0.347696	0	0	0	0.704694	0.0239161	0	0	LUNG	acute	CD8+ Tcells
0.207588	0.0167947	0.0919266	0.0124426	0.0196475	0.107609	0	0	0	0	0	0	0.043422	0.00142515	0.00633247	0.0073966	0	0	0	0.185497	0.120645	0.0879018	0	LUNG	acute	CD4+ T cells
0.334235	0.0132347	0.206184	0.0233437	0.0408317	0.0280461	0	0	0	0	0	0	0.105026	0	0.0339902	0.00678995	0	0	0	0.337718	0.0492544	0.0448932	0	LUNG	acute	CD4+ T cells
0.363176	0.326099	0	0.0324681	0.0130004	0.0885237	0	0	0	0	0	0	0.00294994	0.00469191	0.000163465	0.00107562	0	0	0	0.00825239	0.0429695	0.0466083	0	LUNG	acute	CD4+ T cells
0.504151	0.000373482	0.0889032	0.00175396	0.0271332	0.0061691	0	0	0	0	0	0	0.0225525	0.161063	0.000433183	0.000191036	0	0	0	0.291535	0.0408626	0.0686739	0	LUNG	acute	CD8+ Tcells
0.636812	0.00335366	0.206553	0.00568284	0.0140355	0.155876	0	0	0	0	0.00554393	0	0.0359717	0.152942	0.0156497	0.00585222	0	0	0	0.597557	0.0409997	0.00362241	0	LUNG	acute	CD8+ Tcells
0.00187039	0.00434497	0	0.210062	0.011138	0.321124	0	0	0	0	0.0474525	0	0.0696243	0.00976494	0.0029451	0.001039	0	0	0	0.000360981	0.0361129	0.0678155	0	LUNG	acute	CD4+ T cells
0.326783	0.368742	0.000640175	0.00800538	0.00114933	0.0119853	0	0	0	0	0	0	0.000278866	0	0	0.0476461	0	0	0	0.49173	0.101735	0.0127085	0	LUNG	chronic	CD4+ T cells
0.302114	0.250294	0	0	0.0426254	0.0737262	0	0	0	0	0.00195113	0	0.139701	0	0.0129715	0.00380241	0	0	0	0.215368	0.032936	0	0	LUNG	chronic	CD4+ T cells
0.418444	0.0029021	2.5383e-05	0.0022517	0.00792328	0.00819811	0	0	0	0	0	0	0.000202422	0.0786863	0.000496401	0.000168022	0.0725876	0	0	0.208964	0.0192175	0.036762	0	LUNG	chronic	CD8+ Tcells
0.25976	0.00198513	0.00131884	0.00376897	0.00479099	0.043014	0	0	0.000278862	0	0	0	0.000915975	0.043736	0.00639713	0.0617887	0.0562067	0	0	0.109642	0.00743925	0.000201017	0	LUNG	chronic	CD8+ Tcells
0.225649	0.0023125	0.000142949	0.00751761	0.0077761	0.0325716	0	0	0	0	0	0	0.00398605	0.013005	0.000377092	0.00212832	0	0	0	0.0423023	0.0142373	0.00644544	0	LUNG	chronic	CD4+ T cells
0.335312	0.13289	0.0011341	0.005989	0.00654596	0.219672	0	0	0	0	0	0	0	0.00115201	0	0.00153765	0	0	0	0.0148504	0.0386078	0.0572341	0	LUNG	chronic	CD4+ T cells
0.138378	0.000628553	1.12262e-05	0.00317853	0.00844721	0.0529467	0	0	0	0	0	0	0.000582111	0.0109093	0.000370409	0.000116691	0.0297333	0	0	0.0139731	0.00232908	0.0189614	0	LUNG	chronic	CD4+ T cells
0.283636	0	0	0.0834599	0.0141662	0.0311906	0	0	0	0	0	0	0	0.00717872	0	0.00350438	0.00403372	0	0	0	0.0142772	0.00262161	0	LUNG	chronic	CD4+ T cells
0.590208	0	2.1449e-05	0.221866	0.0132276	0.0977724	0	0	0	0	0	0	3.76501e-06	0.0332216	0.000132826	0.000843744	0.138527	0	0	0.000157904	0.0276458	0.000803552	0	LUNG	chronic	CD4+ T cells
0.433805	0.0255403	0.00019368	0.00759908	0.00272732	0.0141719	0	0	0	0	1.76587e-05	0	0.00348803	0.0920335	0.000247099	0.000564755	0.0562579	0	0	0.322096	0.0440762	0.0141469	0	LUNG	chronic	CD4+ T cells
0.52461	0.00428705	0.276192	0.001276	0.0137721	0.155923	0	0	0	0	0	0	0.00446727	0.219347	0.000447718	0.000582633	0.0548715	0	0	0.181006	0.0636709	0.0632047	0	LUNG	chronic	CD8+ Tcells
0.683386	0.0265041	0.0376246	0	0.0116066	0.475554	0	0	0	0	0.00121031	0	0.0892736	0	0.00651959	0.114592	0	0	0	0.493103	0.0712678	0.127606	0	LUNG	chronic	CD8+ Tcells
0.416577	0.00035421	0.185822	0.00600989	0.0079884	0.21734	0	0	0	0	0.00044285	0	0.171308	0.210453	0.00709813	0.0161005	0.0703897	0	0	0.354959	0.0771361	0.000297349	0	LUNG	chronic	CD8+ Tcells
0.4208	0.00704736	0.205084	0.00328567	0.0402512	0.112805	0	0	0	0	0	0	0.00135362	0.019443	0.000122726	0.000185933	0.0514991	0	0	0.025911	0.0347496	0.0188017	0	LUNG	chronic	CD8+ Tcells
0	0	0	0.16323	0.00149317	0.0085914	0	0	0	0	0.0029444	0	0.000150582	0.000662548	0	0.00910683	0	0	0	0	2.06934e-05	0	0	LUNG	chronic	CD4+ T cells
0	0	0	0.0921215	0.000686055	0.0228038	0	0	0	0	0	0	0	0.00148338	0	0.0255721	0.001662	0	0	0	0	0	0	LUNG	chronic	CD4+ T cells
0.328304	0.0201384	0	0	0.0078108	0.664719	0	0	0	0	0.000193389	0	0.0142463	0	0.00469071	0.00275539	0	0	0	0	0.0906664	0	0	LUNG	chronic	CD4+ T cells
0.295029	0.263833	0.00119571	0.0457103	0.00721678	0.0097574	0	0	0	0	0	0	0.0037032	0	3.65287e-06	0.161523	0	0	0	0.15532	0.108619	0.013795	0	LUNG	chronic	CD4+ T cells
0.1688	0.00360329	0.0265958	0	0.00421917	0.0394268	0	0	0	0	0	0	0.0131491	0	0.0001801	0.000487588	0	0	0	0	0.0313994	0.00224369	0	LUNG	chronic	CD4+ T cells
0.665196	0.532398	0	0.172331	0.00163057	0.0459084	0	0	0	0	0	0	6.45138e-05	0	0	0.000196246	0.0237427	0	0	1.27323e-06	0.00575154	0	0	LUNG	chronic	CD4+ T cells
0.524176	0.353676	0.000558817	0.010823	0.00366963	0.00735116	0	0	0	0	0	0	4.49475e-05	0	0	0.345381	0	0	0	0.398895	0.0359032	0.00913216	0	LUNG	chronic	CD4+ T cells
0.445732	0.126836	0	0.00296197	0.0017504	0.000308376	0	0	0	0	0	0	0	0.0119445	0.000180064	9.40606e-05	0.00109806	0	0	0.16806	0.00330879	0	0	LUNG	chronic	CD4+ T cells
0.210086	0.132141	0.000952886	0.00911854	0.00326355	0.00929273	0	0	0	0	0	0	0.00693548	0	0	0.170456	0	0	0	0.155191	0.0579357	0.0475904	0	LUNG	chronic	CD8+ Tcells
0.514484	0.00852851	0.053322	0.00202458	0.00699123	0.0629007	0	0	0	0	0	0	5.02977e-05	0.041645	5.39432e-05	0.0336948	0.180957	0	0	0.407729	0.0210144	0.000820815	0	LUNG	chronic	CD8+ Tcells
0.360457	0.0387405	0.0260398	0.00667757	0.00640754	0.0684383	0	0	0	0	0	0	0.00519052	0.0221474	0.000237735	0.000615103	0.155964	0	0	0.186236	0.0266955	8.71206e-05	0	LUNG	chronic	CD8+ Tcells
0.524458	0.383571	0.000202288	0.00388003	0.0100099	0.0175252	0	0	0	0	0	0	0.00313901	0.0511547	0.000201367	0.00131278	0.0641861	0	0	0.0443205	0.0266239	0.022151	0	LUNG	chronic	CD4+ T cells
0.100833	0	0.169679	0.00760566	0.00557057	0.0136003	0	0	0	0	0	0	0	0.00433181	1.91294e-05	0.00128754	0.000781927	0	0	0.00571847	0.0286673	0	0	LUNG	chronic	CD8+ Tcells
0.39151	0	0.610241	0.000438218	0.00675787	0	0	0	0	0	0	0	0	0.00656291	3.55195e-06	5.82872e-07	0.000382464	0	0	0.155408	0.0241504	0.000112625	0	LUNG	chronic	CD8+ Tcells
0.253563	0	0.233669	0.00595994	0.0050677	0	0	0	0	0	0	0	0	0.112904	7.18767e-06	0.092742	0.0231089	0	0	0.285105	0.00692358	0.00086529	0	LUNG	chronic	CD8+ Tcells
0.247056	0.949217	0	0	0.00355841	0.00112702	0	0	0	0	0	0	0	0.0241663	0	1.83022e-05	0.000291309	0	0	0.690702	0.0439883	6.7423e-05	0	LUNG	chronic	CD4+ T cells
0.420246	0.0165304	0.00181137	0.00101554	0.00892672	0.0669301	0	0	0	0	0	0	0.00877258	0.0398362	9.27024e-05	0.000842645	0.000597179	0	0	0.174114	0.0851485	3.05636e-05	0	LUNG	chronic	CD4+ T cells
0.186654	0.0150514	0.00042289	0.00171773	0.00610797	0.0968116	0	0	0	0	0	0	0.000228878	0.00217678	0.000492048	0.000417536	0.0318304	0	0	0.037514	0.0552584	0.000301883	0	LUNG	chronic	CD4+ T cells
0.264736	0	0.394017	0.00729295	0.00119928	0	0	0	0	0	0	0	0	0.0105335	0.000409577	0.106416	0.0262513	0	0	0.00199212	0.00154671	0	0	LUNG	chronic	CD8+ Tcells
0.159211	0.0131229	1.99018e-06	0.00606316	0.0144406	0	0	0	0.000750972	0	0	0	0	0.00413017	0	0.00372537	0.00913727	0	0	0.0188117	0	0.00118531	0	LUNG	chronic	CD4+ T cells
0.0189827	0.00065922	0	0.048744	0.00576192	0.0562945	0	0	0	0	6.6106e-05	0	0.0265488	0	0	0.00270055	0	0	0	0	0.0237181	0.00390522	0	LUNG	chronic	CD4+ T cells
0.451877	0	0	0.848673	0.0015065	0.0818088	0	0	0	0	0	0	0.120167	0.000484821	0	0.0343525	0	0	0	0	0.00244254	0.000355271	0	LUNG	chronic	CD4+ T cells
0.655668	0.0336521	0.000521549	0	0.0456789	0.00621436	0	0	0	0	0	0	0.177998	0	0.0393367	0.0395161	0	0	0	0.809181	0.0836654	0	0	LUNG	chronic	CD4+ T cells
0.523884	0.00882911	0.117453	0.00618352	0.00705076	0.179706	0	0	0	0	0	0	0.0131265	0	3.83793e-05	0.00153867	0	0	0	0	0.0948039	0.00145771	0	LUNG	chronic	CD8+ Tcells
0.852123	0.0318285	0.500095	0.0138847	0.0194321	0.0697812	0	0	0	0	0	0	0.0390333	0	0.00407811	0.000111185	0	0	0	0	0.105137	0.00759792	0	LUNG	chronic	CD8+ Tcells
0.301829	0.134344	0.0071409	0	0.02204	0.134681	0	0	0	0	0	0	0.178199	0	6.27181e-05	0.000619924	0	0	0	0.189126	0.0761261	0.027739	0	LUNG	chronic	CD4+ T cells
0.600884	0.0647571	0.0621445	0	0.0217338	0.0320874	0	0	0	0	0	0	0.192132	0	0.044632	0.00020971	0	0	0	0.587042	0.0706188	0.0120145	0	LUNG	chronic	CD4+ T cells
0.335168	0.0410535	0.0145028	0	0.0120548	0.00103357	0	0	0	0	0	0	0.443869	0	0.0162359	8.648e-06	0	0	0	0.481796	0.0322762	0.00172173	0	LUNG	chronic	CD8+ Tcells
0.242847	0.00539925	0.283809	0.00805898	0.00396893	0	0	0	0.00395162	0	0	0	0.00696069	0	6.62515e-05	7.41667e-05	0	0	0	0.0439465	0.031201	0.000444858	0	LUNG	chronic	CD8+ Tcells
0.257518	0.0619285	0.00415297	0	0.0527696	0.0104165	0	0	0	0	0	0	0.123342	0	0.0894984	5.77607e-05	0	0	0	0.207888	0.0291793	0.0104481	0	LUNG	chronic	CD4+ T cells
0.421048	0.004447	0.157504	0.00589791	0.00577351	0.00659301	0	0	0	0	0	0	0.00619193	0	7.40525e-05	0.000337926	0	0	0	0.0893831	0.0476246	6.88682e-05	0	LUNG	chronic	CD8+ Tcells
0.257062	0.00215531	0	0.00291204	0.0142129	0.42025	0	0	0.000383243	0	0	0	7.16975e-05	0.0028758	0	0.000116457	0	0	0	0	0.00901604	3.71961e-05	0	LUNG	chronic	CD4+ T cells
0.417235	0	0.700882	0.010783	0.00758758	0.0107418	0	0	0	0	3.55239e-05	0	0.00533737	0	0.13491	0.000979398	0.000281044	0	0	0.00729274	0.0668258	0.00283922	0	LUNG	chronic	CD8+ Tcells
0.34943	0.0618633	0.0697009	4.05868e-05	0.00865671	0	0	0	0	0	0	0	0.0905516	0	0.0308038	2.85554e-05	0	0	0	0.0736202	0.00524027	0.000749754	0	LUNG	chronic	CD4+ T cells
0.654985	0.0352912	0.251394	0.0126097	0.0149096	0	0	0	0	0	0	0	0.068338	0	8.94988e-05	1.48474e-05	0	0	0	0.161663	0.025439	0.000458881	0	LUNG	chronic	CD8+ Tcells
0.0974012	0.329499	0	0.000576505	0.00175794	0	0	0	0	0	0	0	0	0.000340332	0	5.61596e-06	0	0	0	0.0587172	1.85762e-05	0	0	LUNG	chronic	CD4+ T cells
0.394828	0	0	0.000653336	0.00289493	0	0	0	0	0	0	0	0	0.00436756	0	0.000307536	0	0	0	0	0	0	0	LUNG	chronic	CD4+ T cells
9.58523e-06	0	0	0	0	0.00450184	0.000432964	0	0	0	0	0.0236621	0.0171887	0	0	0	0	0	0.205701	0	0.0195511	0.0791019	0	LUNG	chronic	CD4+ T cells
0	0	0	0	0	0.00748486	0.000648179	0	0	0	0	0.0243672	0.0284594	0	0	0	0	0	0.537034	0	0.00115127	0.0984181	0	LUNG	chronic	CD4+ T cells
0	0	0	0	0	0	0.000169838	0	0	0	0	0	0.0254596	0	0	0	0	0	0.601772	0	0	0.0832125	0	LUNG	chronic	CD4+ T cells
0	0	0	0	0	0.361469	0.00758913	0	0	0	0	0.00173844	0.00907512	0	0	0	0	0.00248625	0.30022	0	0.000391189	0.0207909	0	LUNG	chronic	CD4+ T cells
0	0.312783	0.00179957	0.00019839	0	0.433769	0.029866	0	0	0.00233461	0.00202789	0.0959868	0.0124031	0	0	0	0	0	0	0	0.186929	2.31299e-05	0	LUNG	chronic	CD4+ T cells
0.229422	0.181828	0	0	0	0.00784457	0.00384632	0	0	0	0	1.2041e-05	0.116513	0	0	0	0	0	0	0	0	0	0	LUNG	chronic	CD4+ T cells
0.304502	0.0993224	0.87675	0	0	0.240507	0.00420481	0	0	0	0	0.617043	0.141817	0	0	0	0	0	0.393514	0.0114489	0.00368149	0.123359	0	LUNG	chronic	CD8+ Tcells
0.0552146	0.0234553	0.395724	0	0	0.056357	0.00431073	0	0	0	0	0.119038	0.102749	0	0	0	0	0.391944	0.0858331	0	0	0.0505546	0	LUNG	chronic	CD8+ Tcells
0	3.54112e-05	0	0	0	0.0194546	0.000210078	0	0	0	0	0.00352295	0.0852264	0	0	0	0	0	0.327268	0	0.00144636	0.0956574	0	LUNG	chronic	CD4+ T cells
0.0805561	0.155002	0	0	0	0.0287948	0.00138705	0	0	0	0	2.06308e-05	0.00263536	0	0	0	0	0	0.573026	0.0304827	0	0	0	LUNG	chronic	CD4+ T cells
0.83232	0.828135	0	0	0	0	0.0302765	0	0	0	0	0.0133742	0.0465937	0	0	0	0	0	0.000129268	0.0353378	0.113452	0.0114703	0	LUNG	chronic	CD4+ T cells
0.581624	0.621802	0	0	0	0	0.012441	0	0	0	0	0.0168947	0.00700937	0	0	0	0	0	0	0.0223967	0.0879417	7.72663e-05	0	LUNG	chronic	CD4+ T cells
0.106186	0	0.157781	0	0	0.0459953	0.00281134	0	0	0	0	0.000247623	0.00559919	0	0	0	0	0	0.0303472	0	0.00779295	0.108147	0	LUNG	chronic	CD8+ Tcells
0.231976	1.63471e-05	0.239042	0	0	0.00298406	0.000650551	0	0	0	0	0.000396934	0.0157521	0	0	0	0	0	0.0117688	0	0.00122817	0.0907995	0	LUNG	chronic	CD8+ Tcells
3.80364e-05	0.234508	0.000612895	0	0	0.36942	0.00802489	0	0	0	0.10025	0.0642753	0.0155988	0	0	0	0	0	0	0	0.027667	0.00408844	0	LUNG	chronic	CD4+ T cells
0.384173	0.607809	0	0	0	0.000550066	0.00618794	0	0	0.00146387	0	0.00928525	0.0459648	0	0	0	0	0	0.00218489	0	0.00180129	5.46738e-05	0	LUNG	chronic	CD4+ T cells
0.113433	0.347584	0.000221892	0.019104	0.00701445	0.330813	0.0232776	0	0	0.00493701	0.0608228	0.507373	0.139414	0	0	3.03517e-05	0	0.117683	0.268993	0	0.00213695	0.190467	0	LUNG	chronic	CD4+ T cells
0	0.0618564	0.000139179	0.000562344	0.00121893	0.377882	0.00422123	0	0	0	0.0213338	0.409716	0.0509768	0	0	0	0	0.0281334	0.528884	0	0.022376	0.15335	0	LUNG	chronic	CD4+ T cells
0	0.00840787	0	0	0	0.335429	0.000740101	0	0	0	0	0.0470484	0.0732541	0	0	0	0	0	0.190316	0	0.251635	0.153809	0	LUNG	chronic	CD4+ T cells
0.0144651	0.00410722	0	0	0.00158576	0.125115	0.0198117	0	0	0	0	0.024329	0.0425572	0	0	0	0	0	0.451272	0	0.025426	0.0962548	0	LUNG	chronic	CD4+ T cells
8.11479e-05	0.000519197	0	0	0	0.193878	0.0124576	0	0	0	0	0.0591016	0.0852718	0	0	0	0	0	0.597449	0	0.0708273	0.137525	0	LUNG	chronic	CD4+ T cells
0	0.0113235	0	0	0.000622574	0.307584	0.00818626	0	0	0	0	0.108579	0.0686897	0	0	0	0	0	0.33786	0	0.00515551	0.115861	0	LUNG	chronic	CD4+ T cells
0.14631	0	0.592619	0	0	0.003694	0.00179309	0	0	0	0	0.00129181	0.016641	0	0	0	0	0	0.142627	0	0	0	0	LUNG	chronic	CD8+ Tcells
0	0	0	0	0	0.124088	0.000297014	0	0	0	0	0.0178771	0.0643935	0	0	0	0	0	0.363967	0	0.000292065	0.082119	0	LUNG	chronic	CD4+ T cells
0.890922	0.0544847	0.952251	0	0	0.0397952	0.0706497	0	0.700729	0	0	0.00668239	0.0547517	0.774114	0.85525	0	0	0	0.103264	0.632242	0.0107976	5.69336e-05	0	LUNG	chronic	CD8+ Tcells
0	3.26813e-06	0	0	0.0122946	0.0811544	0.000198416	0	0	0	0	0.00752265	0.0559534	0	0	0	0	0	0.47942	0	0.000274937	0.182723	0	LUNG	chronic	CD4+ T cells
0.249528	0.352673	0.000168935	0	0	0.10466	0.0119088	0	0	0	0	4.02636e-05	0.0370639	0	0	1.76659e-05	0	0.000245531	0.000185524	0	0.00405724	0.293058	0	LUNG	chronic	CD4+ T cells
0.232371	0.346393	0	0	0	0.0991097	0.00500717	0	0	0	0.0115282	0.00666524	0.0413456	0	0	0	0	0	0	0	0.0003613	0.00546661	0	LUNG	chronic	CD4+ T cells
0	0	0	0	0	0.00343629	0.000162466	0	0	0	0	0	0.00116882	0	0	0	0	0	0.595071	0	0	0	0	LUNG	chronic	CD4+ T cells
0	0	0	0	0	0.0761827	0.000485912	0	0	0	0	0.0571366	0.0191483	0	0	0	0	0	0.395996	0	0	2.4039e-05	0	LUNG	chronic	CD4+ T cells
0.0433578	0.402612	0	0.00211377	0	0.428065	0.00345394	0	0	0	0	0.4588	0.0119504	0	0	0	0	0	0.126604	0	0	7.86886e-05	0	LUNG	chronic	CD4+ T cells
0	0	0	0	0	0.0936348	0.000384816	0	0	0	0.00467801	0.000293376	0.0889552	0	0	0	0	0	0.448942	0	0.00780564	0.0292363	0	LUNG	chronic	CD4+ T cells
0.128434	0.207514	0.00270171	0	0.00642687	0.0509405	0.00832308	0	0	0	0	0.0687253	0.105507	0	0	8.04129e-05	0	0	0.602642	0.347703	0.00204514	0.038295	0	LUNG	chronic	CD4+ T cells
0.107363	0.0605201	0.00548991	0.00289153	0	0.0108101	0.00685287	0	0	0	0	0.0449036	0.163652	0	0	0	0	0	0.516254	0.113038	0.00028603	0.0298467	0	LUNG	chronic	CD4+ T cells
0.132422	0.0339344	0.335222	0.707819	0	0.209872	0.00401048	0	0	0	0	0.18174	0.0488459	0	0	0	0	0	0.590837	3.71774e-06	0.00499648	0.035207	0	LUNG	chronic	CD4+ T cells
0.00209903	0.515911	5.59949e-05	0.000143855	0	0.416015	0.0137808	0	0	0.000448728	0.454808	0.176655	0.0296138	0.00113866	0	0	0	0	0	0	0.111273	0.00879233	0	LUNG	chronic	CD4+ T cells
0.445635	0.00679692	0.672971	0	0.00487963	0.200906	0.00385495	0	0	0	0	0.148421	0.0890189	0	0	0.0235855	0	0	0.212179	0.00261821	0.00772289	0.0472963	0	LUNG	chronic	CD8+ Tcells
3.74163e-05	0.368748	0.0041111	0	0	0.469818	0.0304012	0	0	0.000481839	0.244691	0.0756098	0.0236707	0.0024675	0	2.18386e-05	0	0	0.000151056	0	0.0677655	0	0	LUNG	chronic	CD4+ T cells
0.000197811	0.0316125	6.73305e-06	0	0.00947986	0.260308	0.00148615	0	0	0	0	0.248616	0.0542855	0	0	0	0	0	0.629851	0	0.0154035	0.0430526	0	LUNG	chronic	CD4+ T cells
0.489276	0.598121	0.150743	0.378698	0.0142542	0.0559368	0.0202704	0	0	0	0.0118161	0.0275073	0.00959293	0.0792403	0	0.315897	0	0	0.201689	0.900631	0.0326396	1.37822e-06	0	LUNG	chronic	CD4+ T cells
0.476328	0.240886	0.380373	0.0318519	0	0.268793	0.0516579	0	0	0	0.35781	0.131482	0.0370599	0.0234725	0	0.646655	0	0	0.0320463	0.579937	0.0213394	0.000169395	0	LUNG	chronic	CD8+ Tcells
0.375094	0.474806	0	0	0.000355046	0.270592	0.00777102	0	0	0	2.65568e-05	0.000119064	0.00815258	0	0	0	0	0	0	0	0	0	0	LUNG	chronic	CD4+ T cells
0.100474	0.704	0	0	0.00383681	0.0681737	0.00767821	0	0	0	0	0.00211552	0.0272888	0	0	0	0	0	0	0.000262288	0.000120996	0	0	LUNG	chronic	CD4+ T cells
0.0767262	0.276442	0	0	0	0.142673	0.0059505	0	0	0	0	0.00204442	0.0193433	0	0	0	0	0	0	0.00173903	0.0034724	0	0	LUNG	chronic	CD4+ T cells
0.381727	0.678292	0	0	0	0.03711	0.00347396	0	0	0	0	0.0252443	0.0114052	0	0	0	0	0	0.00520422	0	0.0836587	0.00197361	0	LUNG	chronic	CD4+ T cells
0	0	0	0.0106085	0	0.00737477	0.00399258	0	0	0	0.00965821	0.00959883	0	0	0	0	0.162668	0	0.509132	0	0.0091206	0	0	LUNG	chronic	CD4+ T cells
0.000353503	0.00091721	0	0.122422	0.00182185	0.108986	0.00266183	0	0.000144503	1.21806e-06	0.0269163	0.185589	0	0	0	0	0.0555768	0	4.51161e-05	4.51542e-06	0.0362126	0	0	LUNG	chronic	CD4+ T cells
0	2.34391e-05	0	0.0472945	0.0036312	0.117514	0.00279919	0	0	0	0.0229885	0.126915	0	0	0	0	0.034388	0	0.296481	0	0.0523908	0	0	LUNG	chronic	CD4+ T cells
0	0.0707515	0	0.122762	0.00101228	0.244148	0.00836751	0	0	0.00911365	0.236389	0.05073	0	0.0058087	3.262e-05	0	0.0825831	0	0	7.98031e-05	0.0245592	0.0107567	0	LUNG	chronic	CD4+ T cells
0	0	0	0.0166739	0.00684172	0.0422883	0.00720462	0	0	0.000506827	0.0553129	0.0640981	0	0.017481	0	0	0.0490771	0	0.452753	0.00471151	0.261645	0	0	LUNG	chronic	CD4+ T cells
0	0	0	0.0012427	0	0	0.00467915	0	0	0	0.00631821	0.0278291	0	0	0	0	0.000634971	0	0.296195	0	0.137872	0	0	LUNG	chronic	CD4+ T cells
0.217787	0.109162	0	0.0284515	0.0181991	0.0127434	0.0111211	0	0	0.000447461	0.0383316	0.0625501	0	0.0185719	0	0	0.102587	0	0	0.048881	0.0366798	0	0	LUNG	chronic	CD4+ T cells
0.194878	0.192022	0	0.0506894	0.0310302	0.0133505	0.0335183	0	0	0.0228235	0.0612028	0.073354	0	0.0514288	2.7563e-06	0	0.240819	0	0.410615	0.219816	0.0722412	0	0	LUNG	chronic	CD4+ T cells
0.391894	0.265421	0	0.0917616	0.167131	0.069641	0.0533416	0	0	0.155231	0.112943	0.188753	0	0.135999	0	0	0.374367	0	0.467796	0.585198	0.226354	0	0	LUNG	chronic	CD4+ T cells
0.158178	0.0100094	0	0.0492165	0.108279	0.000405566	0.0263981	0	0	0.011138	0.0576495	0.0133917	0	0.00291417	0	0	0.369092	0	0.354145	0.115096	0.0945154	0	0	LUNG	chronic	CD4+ T cells
0.477925	0.159786	0	0.0236564	0.0193424	0.000360861	0.0479963	0	0	0.333261	0.0543941	0.041654	0	0.217314	0	0	0.300551	0	0.549741	0.642975	0.185491	0	0	LUNG	chronic	CD4+ T cells
0.37898	0.39676	0	0.114111	6.97365e-05	0.0189529	0.0179538	0	0	0.0322606	0.104298	0.0878373	0	0.0313106	0	0	0	0	0.117893	0.0014992	0.0691374	0	0	LUNG	chronic	CD4+ T cells
1.21569e-05	0.0210542	0	0.286922	0.0104123	0.0765732	0.0153706	0.00070401	0.000420865	0.0384606	0.152128	0.0951341	5.30906e-05	0	0.000543372	0	0	0.00179984	0.00584306	3.88476e-05	0.0140587	0	0	LUNG	chronic	CD4+ T cells
0.262375	0.0898455	0	0.0311006	0.00877744	0.0360347	0.0549323	0.324964	0	0.000226107	0.027261	0.11274	0	0.109621	0	0.594441	0.433022	0	0.142102	0.277471	0.10453	0	0	LUNG	chronic	CD8+ Tcells
0.103946	0.128162	0	0.0616585	0.0379786	0.158161	0.0251211	0	0	0.0169321	0.179204	0.271993	0	0.0280585	0	0	0.0875169	0	0.127219	0.247524	0.0913545	0	0	LUNG	chronic	CD4+ T cells
0.0154982	0.230339	0	0.26962	0.0327688	0.0614369	0.0151001	0	0	0	0.0284537	0.0897905	0	0.00126918	0	0	0	0	0.106571	0.0850398	0.0243584	0	0	LUNG	chronic	CD4+ T cells
0	1.61279e-06	0	0.0980664	0.000488205	0.286739	0.000974854	0	0	0.000155382	0.108796	0.136127	0	0.000401301	0	0	0	0	0.532497	0.000363175	0.26354	0.00430091	0	LUNG	chronic	CD4+ T cells
0.410567	0.0875762	0.000600971	0.143371	0.000352807	0.338148	0.0327807	0.0161923	0	0.0756569	0.346114	0.150148	0	0.0187748	0.00335333	0.000484344	0	0.0130123	0.00253234	0.0278859	0.134106	0	0	LUNG	chronic	CD4+ T cells
0.512672	0.534244	0	0.206853	0	0.343016	0.0352317	0.071106	0	0.000141321	0.20467	0.141305	0	0.0692658	0	0	0	0	0.000245238	0.239568	0.0635327	0	0	LUNG	chronic	CD4+ T cells
0.0943619	0.0380429	0.0687631	0.0887875	0.0496706	0.223448	0.0111225	0	0.000599676	0.00156961	0.0578394	0.137839	0	0.0192981	0.00227556	0	0	0	0.0634747	0.0304576	0.134883	0	0	LUNG	chronic	CD4+ T cells
0.0358824	0.212648	0.265885	0.228769	0.145137	0.4975	0.0483572	0	0.123929	0.0627916	0.29221	0.463221	0	0.0146506	0.00138977	0	0	0.00357384	0.0870122	0.00732728	0.368932	0.000706752	0	LUNG	chronic	CD4+ T cells
0.126992	0.12013	0	0.305061	0.00425848	0.205135	0.0249507	0	0	0.0775676	0.0723639	0.114336	0	0.0210857	0	0	0	0	0.280183	0.144257	0.184131	0	0	LUNG	chronic	CD4+ T cells
0.253162	0.0727725	0	0.20841	0.00111049	0.00983112	0.0176025	0	0	0.0924302	0.0195405	0.0177493	0	0.00999855	0	0	0	0	0.000109699	0.0621143	0.0379602	0	0	LUNG	chronic	CD4+ T cells
0.243729	0.186008	0	0.0360454	0.171344	0.129729	0.0183209	0.117898	0	0.000575226	0.0530709	0.112967	0	0.0690802	0	0	0.119725	0	0.0430557	0.0292252	0.087253	0	0	LUNG	chronic	CD4+ T cells
0.301955	0.340213	0	0.262128	0.0575877	0.279983	0.0367943	0.0144463	9.43132e-05	0.309263	0.153599	0.241404	0	0.017479	0.000175514	3.81525e-05	0	0	0.123152	0.0930436	0.221468	0	0	LUNG	chronic	CD4+ T cells
0.417998	0.0276779	0.574462	0.0600195	0.0402774	0.12767	0.0260775	0	0	0.062199	0.0596403	0.142091	0	0.037498	0	0	0	0	0.46226	0.228866	0.107012	0	0	LUNG	chronic	CD8+ Tcells
0	0.00261159	0	0.090443	0.050139	0.265701	0.00880263	0	0	0.00201571	0.174418	0.123198	0	0.000442381	0	0	0.157166	0	0.00493997	0	0.0233772	0	0	LUNG	chronic	CD4+ T cells
0.475129	0.621221	0	0.0909639	0.0111311	0.116411	0.125246	0.493985	0	0.0993717	0.0937435	0.178462	0	0.170601	0	0	0	0	0.0525453	0.506753	0.268271	0	0	LUNG	chronic	CD4+ T cells
0.142505	0.162853	0	0.168268	0.0603209	0.330448	0.0286902	0.00343277	0	0.0210385	0.195362	0.317642	0	0.0364562	9.52549e-06	6.83378e-05	0.321341	0	0.0656854	0.306745	0.0971158	0	0	LUNG	chronic	CD4+ T cells
0.43359	0.612446	0	0.160833	0.0894177	0.183148	0.0459045	0.0757429	0.0812616	0.0704958	0.117093	0.195554	0	0.159473	2.18759e-05	0	0	0	0.0711578	0.440219	0.238212	0	0	LUNG	chronic	CD4+ T cells
0.306208	0.0905924	0	0.0052668	0	0.010887	0.00849068	0	0	0.000169291	0.0665202	0.0334323	0	0.00425981	0	0	0.0782613	0	0	0	0.0196231	0	0	LUNG	chronic	CD4+ T cells
0.134106	0	0.542536	0.0668363	0.0293479	0.0293749	0.00924138	0	0	0.0561626	0.0428487	0.0689356	1.72009e-05	0.0117695	0	0	0.226416	0	0.292842	0.0493172	0.0625269	0.00448288	0	LUNG	chronic	CD8+ Tcells
0.00166719	0.106641	0	0.204103	0.000130932	0.388477	0.0172448	0.0011214	0	0.0699423	0.240154	0.330033	0	0.0206876	0.000858142	4.77497e-06	0	0	0.584587	0.00292034	0.296739	0	0	LUNG	chronic	CD4+ T cells
0.585519	0	0.868582	0.0159002	0	0	0.0510038	0.0545441	0.000117621	0.0915275	0.0726393	0.122556	0	0.341053	0.000477563	0	0.422624	0	0.000373883	0.431157	0.276234	0	0	LUNG	chronic	CD8+ Tcells
0.000275037	1.53109e-05	0.375019	0.119992	0.00324168	0.121386	0.00150566	3.84342e-05	4.38151e-05	0.0356633	0.0989457	0.0866132	0	0.010223	2.34308e-06	0	0	0	0.281552	0.00687242	0.140605	0.0177729	0	LUNG	chronic	CD8+ Tcells
0.111782	0.000135182	0.0395287	0.0647119	0.00737396	0.164368	0.0355943	0.0468123	0	0.00777739	0.0357047	0.120852	0	0.0277017	0	0	0	0	0.00961128	0.000925989	0.175419	0	0	LUNG	chronic	CD4+ T cells
0.129854	0.00738321	0	0.240476	0.000122835	0.189295	0.0192982	0.00220502	0	0.0608522	0.135327	0.135444	0	0.0204091	0	0	0	0	0.320143	0.0938278	0.193721	0	0	LUNG	chronic	CD4+ T cells
0.27221	0	0	0.0030378	0.124782	0	0.0555902	0.389247	0	0.0488085	0.0116168	0.0309086	0	0.0621342	0	0.118633	0.280473	0	0.151773	0.216073	0.06249	0	0	LUNG	chronic	CD4+ T cells
0.22274	0.201659	0.044638	0.0503011	0.130461	0.0502751	0.0510184	0.116013	0	0.0135077	0.0684733	0.175341	0.00278535	0.507585	0.00151532	0.570539	0	0.000309626	0.40741	0.796271	0.35881	0	0	LUNG	chronic	CD8+ Tcells
0.31696	0.0031351	0.285567	0.0854369	0.0160771	0.160217	0.0555331	0.245073	0	0.0749164	0.094825	0.157675	0	0.0730351	2.83512e-05	0	0	0	0.0145601	0.0256657	0.17501	0	0	LUNG	chronic	CD8+ Tcells
0.510229	0.0221004	0.589066	0.120911	0.350237	0.15575	0.0620026	0.38465	0	0.0521099	0.122644	0.291703	0.000396125	0.622514	0.000204087	0.762864	0	8.6744e-05	0.63107	0.798464	0.47971	0	0	LUNG	chronic	CD8+ Tcells
0.136646	0.0823661	0	0.103155	0.0269132	0.0381866	0.0156782	0.00520399	0	0.0338702	0.0202716	0.0907208	0.000935615	0.027266	0	0	0	0.0140967	0.46291	0.0768848	0.108227	0	0	LUNG	chronic	CD4+ T cells
0.340787	0.000987832	0.413249	0.0567447	0.167019	0.0594696	0.00698336	0.0410755	0	0.0331771	0.0956919	0.118463	0	0.0283662	2.44593e-06	0	0.252468	0	0.0141565	0.00315984	0.178339	0	0	LUNG	chronic	CD8+ Tcells
0.275509	0.0442381	0	0.0342835	0.00299739	0.000670833	0.00431498	0	0	0	0.0131988	0.0383172	0	0.00313332	0	0	0.0686827	0	0.0616308	0.0213188	0.0189042	0	0	LUNG	chronic	CD4+ T cells
0.294484	0.0281089	0	0.0917499	0.0200379	0.171066	0.0269204	0	0	0.209446	0.0846581	0.18092	0	0.012111	0	0	0.00645358	0	0.227631	0.462848	0.153903	0.0167692	0	LUNG	chronic	CD4+ T cells
0.31464	0.230598	0	0.188939	0.000123606	0.532744	0.0421342	4.94429e-05	0	0.189563	0.212659	0.427713	0.000655139	0.0543064	2.08284e-05	8.28659e-07	0	0	0.351413	0.340962	0.102372	0	0	LUNG	chronic	CD4+ T cells
0.307407	0.00832666	0.241792	0.047276	0.00608755	0.0487108	0.0120917	0.000326754	0	0.0121239	0.159487	0.0840252	0	0.00825984	8.31858e-06	0	0.21205	0	0.000117469	0.00560893	0.158642	0	0	LUNG	chronic	CD8+ Tcells
0.454919	0.298432	0	0.0718986	0.0174861	0.168887	0.0245263	0.00514168	0	0.219125	0.0731805	0.156959	0.00468137	0.0607431	0	0.00321178	0	0	0.222914	0.133331	0.0836343	0	0	LUNG	chronic	CD4+ T cells
0.146247	0.00245452	0.148881	0.0803139	0.00193994	0.039635	0.0071912	0.0135218	9.30615e-05	0.0435916	0.0545034	0.0223574	0	0.00397422	0.00217364	0.000373339	0.185165	0	0.00527859	0.0145362	0.0986155	0.000614292	0	LUNG	chronic	CD8+ Tcells
1.56679e-05	0	0.146723	0.11646	0.00238228	0.0835257	0.00924869	0	0.000142492	0	0.0649486	0.0555382	0.0114439	0.0441865	0.01879	0	0.55227	0	0.107295	0	0.0552216	0	0	LUNG	chronic	CD8+ Tcells
0.0905479	0.0549193	0	0.212779	0.0138861	0.0633526	0.00966916	0	0.000357438	0.00635467	0.144092	0.0791702	0	0.0105515	0	0	0.280558	0	0.0625421	0.099806	0.143505	0.000274137	0	LUNG	chronic	CD4+ T cells
0.347912	0.148495	0	0.298663	0.000993322	0.0804382	0.0276493	0	0.000627628	0.0702816	0.208727	0.155586	0	0.037728	0	0	0.691114	0	0.140618	0.250135	0.299425	0.0105565	0	LUNG	chronic	CD4+ T cells
0	0	0	0.236817	0.000460731	0.014902	0.00308717	0.000218829	0	0.0177061	0.101365	0.0187422	0	9.42276e-05	1.51307e-05	0.000826715	0.27616	0	0.00355804	0	0.0226603	4.6715e-05	0	LUNG	chronic	CD4+ T cells
0.461007	0.256059	0.059623	0.488035	0.105368	0.111907	0.0646036	0.00585845	0	0.466391	0.125938	0.133364	0	0.138005	0.021133	0	0.354687	0	0.351018	0.602898	0.297311	1.36359e-05	0	LUNG	chronic	CD4+ T cells
0.465868	0.00709679	0.385931	0.0568408	0.0060786	0.0465423	0.0194773	0.0289194	0	0.0552037	0.0433981	0.0723156	0	0.0483227	0.0217689	1.82974e-05	0.233912	0	0.0111506	0.034546	0.111411	0.00258002	0	LUNG	chronic	CD8+ Tcells
0.0567398	0.00267796	0	0.129557	0.0616227	0.0503437	0.00698021	0	3.7149e-05	0.0150245	0.0434737	0.0537396	0	0.0031236	0.00224531	0	0.134336	0	0.141038	0.0299854	0.0799928	0.00028092	0	LUNG	chronic	CD4+ T cells
0.26726	0.055676	0.00276115	0.455795	0.0300535	0.164541	0.0178237	0.000156741	0	0.0989852	0.09674	0.0607746	0.000140085	0.0046157	8.70087e-05	0	0.199218	0	0.195772	0.121094	0.128788	0.0344411	0	LUNG	chronic	CD4+ T cells
0.501598	0.327663	0.080076	0.200524	0.0378926	0.468751	0.0264821	0.0661048	5.68015e-05	0.11109	0.352892	0.559634	0	0.0635103	0.000258367	0.00955549	0	0.0014478	0.0044297	0.0345978	0.200673	0	0	LUNG	chronic	CD4+ T cells
0.0816762	0.0069303	0	0.344077	0.0132168	0.602699	0.0124956	0.000111587	0	0.0285835	0.366748	0.137268	0	0.0155621	0	0	0.16954	0	0.0503456	0.0396248	0.113941	6.36304e-05	0	LUNG	chronic	CD4+ T cells
0.164001	0.0118177	0.023264	0.0633587	0.0186983	0.208153	0.00442449	0.00504642	0	0.0201111	0.0613752	0.104605	0	0.0349205	0	0	0	0	0.0055588	0.00608266	0.127034	0	0	LUNG	chronic	CD4+ T cells
0.322793	0.00593209	0.31413	0.121537	0.0215303	0.209587	0.0131317	0	0	0.0557454	0.134775	0.157352	0	0.20194	0	0	0	0	0.0243456	0.0237051	0.228756	0	0	LUNG	chronic	CD8+ Tcells
0.059095	0.0547497	0	0.101919	0.182973	0.123056	0.0147642	0	0.000321814	0.0769839	0.041722	0.152915	0.00622357	0.0346342	0.00391218	0	0.217778	0	0.289978	0.0745349	0.195149	0.0187762	0	LUNG	chronic	CD4+ T cells
0	0.000128647	0	0.205126	0	0.594632	0.00674645	0	0	0.00134331	0.229726	0.0761991	0	0.00199034	0	0	0.0587304	0	0.121859	6.59376e-05	0.0773509	0	0	LUNG	chronic	CD4+ T cells
0.10875	0.329808	0	0.0749687	0	7.38805e-06	0.00308546	0	0	0	0.000256338	0.0058396	0.00121387	0	0	0	0.0163494	0	0.0140057	0.000922232	0.0140781	0	0	LUNG	chronic	CD4+ T cells
0.515617	0.0679764	0.764771	0.140523	0.0441117	0.209846	0.0344242	0.0183878	0	0.348691	0.15003	0.271618	0	0.286723	0.00206797	0.00044358	0	0	0.539738	0.447983	0.461285	0.00196971	0	LUNG	chronic	CD8+ Tcells
0.353174	0.130751	0.165857	0.131814	0.0778182	0.152151	0.0324571	0.0149733	0	0.104785	0.0617308	0.170811	0	0.110975	0.000573588	0	0	0	0.380788	0.143861	0.275283	0	0	LUNG	chronic	CD4+ T cells
0.268293	0.321827	0	0.22628	0.032697	0.296647	0.0323491	0.00624134	0	0.166567	0.149429	0.38062	0.0281387	0.00940879	0.000563138	0.00532297	0.00649809	0.0379897	0.00345097	0.00819478	0.211154	0	0	LUNG	chronic	CD4+ T cells
0.0283722	0.0917451	0	0.282569	0	0.206529	0.0119231	0	0	0.00543501	0.0720194	0.266118	0	0.000392873	0	0	0.102854	0	0.0796902	0	0.0222319	0	0	LUNG	chronic	CD4+ T cells
0.47579	0.000614835	0.672143	0.316095	0.0484477	0.118246	0.030572	0.000799497	0	0.206188	0.0641125	0.0969047	0	0.235169	2.67884e-05	3.01638e-05	0	0	0.670857	0.388601	0.2961	8.54269e-05	0	LUNG	chronic	CD8+ Tcells
0.45176	0.24228	0	0.00413004	0	0.000245617	0.0429076	0	0	0.0140719	0.0135624	0.0574084	0	0.400098	0.0209444	0.291018	0.105428	0	0	0.186098	0.138838	0	0	LUNG	chronic	CD8+ Tcells
0.0366329	0.0562376	0.0327413	0.394139	2.05779e-06	0.321123	0.0226056	0.00034823	0	0.0932955	0.16154	0.506462	0.339235	0.0285191	8.80265e-05	0	0.462543	0.225473	0.181338	0.0196924	0.129704	0	0	LUNG	chronic	CD4+ T cells
0.0785882	1.83647e-05	0.105099	0.338704	0.00949372	0.295962	0.0081936	0	3.01892e-05	0.0303636	0.0571518	0.091381	0	0.0298823	0	0	0	0	0.496656	0.0323622	0.115121	0	0	LUNG	chronic	CD4+ T cells
0.00635106	0.00018255	0.0202681	0.401415	0.000456698	0.348634	0.00500146	0	0	0.00398494	0.0727317	0.108862	0	0.0130934	0	0	0	0	0.528474	0.00345898	0.097255	0.00151707	0	LUNG	chronic	CD4+ T cells
0.704172	0.684997	0.358054	0.687089	0.00772924	0.068908	0.0895451	0.128037	0	0.686475	0.113704	0.194048	0.00182474	0.456021	0.000103881	0.000631262	0.624449	0.00345604	0.0647392	0.478008	0.512559	0	0	LUNG	chronic	CD4+ T cells
0.160013	0.00381675	0.305121	0.786474	0	0.534409	0.0280262	0.000179623	0	0.464546	0.154696	0.287988	0	0.225106	0.000223168	0.00721009	0	0	0.825739	0.169458	0.551035	0	0	LUNG	chronic	CD4+ T cells
0.577108	0	0.605079	0.0112325	0.00308066	0.000163712	0.017244	0.0147009	0	0.00280138	0.0320257	0.0307192	0	0.00891606	0	0	0.126146	0	0	0.00732525	0.0468547	0	0	LUNG	chronic	CD8+ Tcells
0.0751814	0.0060247	0	0.0660381	0	0.00819108	0.00850762	0	0.000783344	0	0.105602	0.043288	0	0	0	0	0	0	0.0502085	0.0935466	0.0122883	0.000460912	0	LUNG	chronic	CD4+ T cells
0.00662926	5.69661e-06	0.0252623	0.481676	0	0.0143288	0.00668664	0	6.8781e-05	0.0173823	0.0625693	0.102372	0	0	0	1.89701e-05	0.0405726	0	0.188206	0.00144464	0.00751581	0	0	LUNG	chronic	CD4+ T cells
0	0	0	0.0721025	0	0.00278145	0.00172168	0	0	0	0.0111191	0.0210768	0	0	0	0	0.0240307	0	0.587392	0	0.000281808	0	0	LUNG	chronic	CD4+ T cells
0.253275	0.018353	0	0.555223	0	0.00239446	0.0164996	0	0	0.0108253	0.00146674	0.0198905	0	2.04212e-05	0	0	0.0263376	0	0.0591465	0.0967539	0.00302269	0	0	LUNG	chronic	CD4+ T cells
0.226001	0.0455957	0	0.0803163	0.0673478	0.0695153	0.00774331	0	0	0	0.0749336	0.0874338	0	0.00184286	0	0	0	0	0.0581198	0.00531495	0.166783	0.00829285	0	LUNG	chronic	CD4+ T cells
0	0	0	0.103238	0	0.0456075	0.00286428	0	0.000855834	0	0.0218415	0.0480522	0	0.000241835	0	0	0.0352894	0	0.368022	0	0.0299594	0	0	LUNG	chronic	CD4+ T cells
0	0	0	0.0865331	0.0226102	0.217818	0.00347774	0.0178841	0.000413177	0.0130336	0.0814057	0.0420732	0.133021	1.32079e-05	6.1201e-05	0	0	0.146069	0.389251	0.000375326	0.149801	0	0	LUNG	chronic	CD4+ T cells
0.227984	0.00195054	0.575484	0.0777452	0.083642	0.0588029	0.0240109	0	0	0.0733073	0.0897636	0.13726	0	0.0691648	0	0	0	0	0.511189	0.374284	0.200628	0.011347	0	LUNG	chronic	CD8+ Tcells
0.214323	0.197228	0	0.0934246	0.0253787	0.378951	0.0265541	0.170945	0	0.000288055	0.0920814	0.0499969	0	0.0265419	0	0	0.0978445	0	0.000966162	0.0554079	0.0764988	0	0	LUNG	chronic	CD4+ T cells
0.389752	0.162488	0	0.15802	1.67601e-05	4.6426e-05	0.0137908	0	0	0.00367608	0.0160424	0.0439904	0	0.0252409	0	0	0.0195137	0	0.101095	0.0374904	0.0498047	0	0	LUNG	chronic	CD4+ T cells
0	0	0	0.0270821	0.156847	0.00170923	0.00250538	0	0	0	0.0205568	0.0248813	2.34421e-05	0	0	0	0.107849	0	0.560289	0	0.00922029	0.01262	0	LUNG	chronic	CD4+ T cells
0.231359	0.0420728	0.266794	0.158312	0.00945959	0.165825	0.0338406	0	1.58171e-05	0.171694	0.0767084	0.106184	6.75313e-05	0.239251	1.16829e-05	0	0	0	0.373604	0.295587	0.430991	0	0	LUNG	chronic	CD8+ Tcells
0.197594	0.000500395	0.2163	0.0530598	0.0104437	0.0926814	0.0133031	0	0	0.0203448	0.0558974	0.0559745	3.05494e-07	0.113627	0	0	0	0	0.0533832	0.0691209	0.171534	0	0	LUNG	chronic	CD8+ Tcells
0.00477956	0.010026	0	0.202096	0.000222767	0.194787	0.00639374	0	0	0	0.104305	0.120193	0	0	0	0	0.0793469	0	0	0	0.0371336	0.00394102	0	LUNG	chronic	CD4+ T cells
0	0	0	0.0240371	0.00855194	0.0763652	0.00290236	0	0	0	0.00631089	0.0158292	0	0	0	0	0	0	0.218395	0	0.00102029	0	0	LUNG	chronic	CD4+ T cells
0.34539	0.142391	0	0.0207527	0.0360948	0.0658533	0.007251	0	2.10154e-05	0.00717228	0.0568621	0.105227	0	0.00540162	0	0	0.105529	0	0.00252975	0.0150254	0.0871896	0.00130087	0	LUNG	chronic	CD4+ T cells
0.174561	0.00876522	0.0242273	0.0553525	0.00444179	0.0437669	0.0104432	0	0	0.00936004	0.0222199	0.0416636	0	0.0436699	0	0	0	0	0.262699	0.063518	0.161099	9.92499e-06	0	LUNG	chronic	CD4+ T cells
0.147131	0.0482377	0.000753206	0.105607	0.00902347	0.162804	0.0163432	0	0	0.016005	0.0917866	0.127865	0.00554104	0.0489332	0	0	0	0	0.60134	0.0834854	0.289833	0.00855641	0	LUNG	chronic	CD4+ T cells
0.00620831	0.245901	0	0.389627	0.0185317	0.207264	0.0187594	0	2.42973e-05	0.124604	0.11692	0.0547857	0	0.000288355	0	0	0.117197	0	0.0520965	0	0.0380332	0.00293373	0	LUNG	chronic	CD4+ T cells
0.44664	0.083855	0	0.0879482	0.000360726	0.111407	0.024663	0	0	0.0441255	0.0694696	0.0987151	0.00117044	0.0184672	5.52764e-06	0	0	0	0.571711	0.0792822	0.339746	0.00310312	0	LUNG	chronic	CD4+ T cells
0.4187	0.0202939	0	0.172108	0	0.14411	0.0213462	0	0	0.0282745	0.0695629	0.0902659	0.000648688	0.0519052	0	0	0	0	0.653823	0.100209	0.402833	0.00466691	0	LUNG	chronic	CD4+ T cells
0.403251	0.292351	0	0.412043	0.0106559	0.29131	0.0541369	0	7.44078e-05	0.252222	0.12588	0.185313	0.0116426	0.138239	4.05839e-05	0.0001047	0.397806	0	0.524207	0.76352	0.423469	0.00910709	0	LUNG	chronic	CD4+ T cells
0.123058	0.0445292	0	0.230123	0.004228	0.196067	0.0183808	0	0	0.0169675	0.0728442	0.0946882	0.00144952	0.0110845	0	0	0.00314191	0	0.366519	0.260856	0.276255	0.0164849	0	LUNG	chronic	CD4+ T cells
0.407358	0.240132	0	0.553088	0.000421732	0.247257	0.053702	0	0	0.331794	0.0985041	0.181052	0.00750413	0.168408	0	0	0.34454	0	0.480945	0.801177	0.424868	0	0	LUNG	chronic	CD4+ T cells
0.232036	0.0682056	0	0.388103	0.00157468	0.111092	0.0258128	0	0.000323317	0.106261	0.0310452	0.079328	0.00312118	0.051655	0	0	0.151038	0	0.262267	0.384191	0.182473	2.57898e-05	0	LUNG	chronic	CD4+ T cells
0.335295	0.257248	0.0105541	0.600021	0.0517995	0.224915	0.0382648	0	0	0.202474	0.0863532	0.15533	0.0375207	0.0936412	1.07934e-05	0.00267631	0.299365	0	0.462857	0.708203	0.382371	0.00564997	0	LUNG	chronic	CD4+ T cells
0.0878466	0.200109	0	0.0195847	0.104753	0.0373182	0.00630927	0	0.0270248	0	0.00903169	0.028497	0	0.00969624	0	0	0.0961827	0	0.00921124	0.101643	0.0824516	0.000706443	0	LUNG	chronic	CD4+ T cells
0.0699645	0.00881167	0	0.0931053	0.000330468	0.185651	0.0172313	0	0.00479392	0.0547927	0.136845	0.0705237	0.00104013	0.0174839	1.1763e-05	0	0	0	0.234335	0.164474	0.321293	0.000197894	0	LUNG	chronic	CD4+ T cells
0.229192	0.44751	0	0.0542493	0.0789765	0.0726725	0.0125901	0	0.630056	0.000742937	0.0158861	0.0663626	0	0.0231255	0	0	0.217793	0	0.0258476	0.213811	0.127632	0.030401	0	LUNG	chronic	CD4+ T cells
0.219538	0	0.257956	0.0185328	0.00293745	0.0553286	0.00630193	0	3.24055e-05	0.000210746	0.0399153	0.0316915	0.000147549	0.0143879	0	0	0	0	0.293761	0.00350747	0.0690277	0	0	LUNG	chronic	CD8+ Tcells
0.15235	0.162979	0	0.0756745	0.0172412	0.0315089	0.0243843	0	3.54573e-05	0.0265986	0.00943723	0.0412191	0	0.0798896	0	0	0	0	0.67254	0.226118	0.140273	0	0	LUNG	chronic	CD4+ T cells
0.00988882	0	0.00700525	0.0672568	0.000151873	0.169427	0.00682929	0	6.25618e-05	0.00331742	0.104883	0.0433584	0.00729013	0.000649538	0	0	0.000539702	0	0.677312	0.000780793	0.139928	0	0	LUNG	chronic	CD4+ T cells
0.0691974	0.00515107	0	0.0679532	0.000502042	0.183272	0.00499639	0	0.00069246	0.00152627	0.0665873	0.0694717	0.00119021	0.00292252	0	0	0.066143	0	0.336977	0.00480411	0.112602	0	0	LUNG	chronic	CD4+ T cells
0.404575	0.00016543	0.428667	0.0454122	0.00641639	0.198391	0.0145889	0	0	0.0498784	0.0745434	0.0949886	0	0.0678218	0	0	0.156736	0	0.140286	0.0382163	0.0993154	0	0	LUNG	chronic	CD8+ Tcells
0.0568097	0.0391165	0.0163395	0.187771	9.75698e-05	0.175287	0.0198228	0	0.000622567	0.0494262	0.118011	0.0618002	0	0.0108276	5.19494e-06	1.51371e-05	0.147189	0	0.199858	0.161694	0.10622	0	0	LUNG	chronic	CD4+ T cells
0.38379	0.00042889	0.524613	0.0788347	0	0.116793	0.0272283	0	0	0.156766	0.0461831	0.0709903	0	0.0547116	0	8.72456e-06	0.245239	0	0.518658	0.140176	0.117393	0	0	LUNG	chronic	CD8+ Tcells
0.148079	0.000212053	0.224063	0.0351429	0.0109446	0.0110679	0	0	0	0.000671756	0.0244924	0.133826	0.0100244	0.0807877	0	0.0102992	0.0732104	0	0.0111956	0.0927076	0.0807037	0.0228796	0	LUNG	chronic	CD8+ Tcells
0.296316	0.046246	0.521127	0.0698196	0.0926341	0.313177	0	0	0	0	0.0302323	0.343688	0.0107785	0.111139	0	0.0103938	0.0859024	0	0.0333019	0.190575	0.0845758	0.0232563	0	LUNG	chronic	CD8+ Tcells
0.566168	0.000170182	0.782851	0.346426	0.0749022	0.0021737	0	0	0.000590567	0.0151973	0.082739	0.226203	0.00241056	0.133882	0	0.0208545	0.0465751	0	0.168402	0.7478	0.00210993	0.0003599	0	LUNG	chronic	CD8+ Tcells
0.00144372	0	0.00639601	0	0.00256064	0.00053738	0	0	0.000403285	0	0.00328562	0.116056	0.00483128	0.0483442	0	0.0102277	0.06593	0	0.384552	0	0.00616191	0.0139083	0	LUNG	chronic	CD4+ T cells
0.202454	0.253607	0.0263257	0.0330935	0.0137955	0.188286	0	0	0.00161055	0.00625924	0.0691499	0.327395	0.0152736	0.164315	0	0.0194218	0.0849801	0	0.124158	0.0957578	0.143775	0.0403948	0	LUNG	chronic	CD4+ T cells
0.45885	6.07121e-07	0.899817	0.218838	0.396384	7.72392e-05	0	0	0	0.000113041	0.000454044	0.328384	0.00606253	0.824062	0	0.218305	0.481647	0	0.781036	0.415811	0.125786	0.0327105	0	LUNG	chronic	CD8+ Tcells
0.00306428	0	0.00962473	0.0103826	0.000401051	0.0448032	0	0	0	0.00171786	0.0573084	0.189452	0.0170746	0.0743777	0	0.0180804	0.0424577	0	0.372912	0	0.0341832	0.00628697	0	LUNG	chronic	CD4+ T cells
0.612481	0.55723	0.037223	0	0.012513	0.0414553	0	0	0.00465022	0.303495	0.000581094	0.239484	0.0282655	0.209638	0	0.0106089	0.078849	0.00023624	0.400767	0.520728	0.103548	0.0137165	0	LUNG	chronic	CD4+ T cells
0.735309	0.675422	0.0905174	0.00737748	0.0354229	0.00875444	0	0	0.00453784	0.39177	0.00812993	0.337003	0.0484566	0.382215	0	0.0114503	0.140868	0	0.4929	0.662342	0.134823	0.0526781	0	LUNG	chronic	CD4+ T cells
0.624124	0.572455	0.073544	0.0107176	0.00673371	0.00378651	0	0	0.0501892	0.351595	0.0161683	0.289547	0.0454941	0.293498	0	0.022915	0.0714175	0	0.414626	0.465275	0.175923	0.034567	0	LUNG	chronic	CD4+ T cells
0.188533	0.0363811	0.00964223	0.00757309	0.0182215	0.00322864	0	0	0.00776265	0.00484747	0.0123349	0.127874	0.0349075	0.169084	0	0.00812236	0.0824295	0	0.0904513	0.0105195	0.252655	0.0342092	0	LUNG	chronic	CD8+ Tcells
0.393029	0.328076	0.0109824	0.000234685	0.00902169	0.0568769	0	0	0.00289634	0.00055952	0.0150255	0.286655	0.0209104	0.218602	0	0.0160661	0.080789	0	0.20437	0.399963	0.193964	0.0953787	0	LUNG	chronic	CD4+ T cells
0.438521	0	0.567014	2.28152e-06	0.0954879	0.000135373	0	0	0	0.014051	0.000427183	0.0589535	0.0166916	0.0921804	0	0.00546108	0.0243853	0	0.049661	0.0569123	0.0186005	0	0	LUNG	chronic	CD8+ Tcells
0.0189163	0	0.00466111	0.00397244	0.0163532	0.0059635	0	0	0	0	0.00192428	0.0646367	0.00369326	0.0441568	0	0.0064575	0.0241734	0	0.224441	0	0.0129538	0.00887805	0	LUNG	chronic	CD4+ T cells
0.0106175	0.000525559	0.0110491	0.00123132	0.0135264	0.0165811	0	0	0.00334223	0	0.000725937	0.170795	0.0186197	0.0486891	0	0.00985353	0.0593871	0	0.352359	0	0.0970795	0.0960705	0	LUNG	chronic	CD4+ T cells
0.163231	0.0970104	0.0100843	0.0965394	0.287189	0	0	0	0	0.00168337	0	0.0648032	0.00576371	0.147028	0	0.0104065	0.0973421	0	0.125265	0.199673	0.000918744	0.122783	0	LUNG	chronic	CD4+ T cells
0.363402	0.380075	0.0118832	0.348336	0.0211003	0.0407873	0	0	0.000239794	0.0341352	0.000326211	0.204909	0.00564107	0.146125	0	0.01313	0.0775401	0	0.305143	0.627826	0.0323933	0.0804132	0	LUNG	chronic	CD4+ T cells
0.398026	0.521765	0.0071208	0.298083	0.0628842	0.00134854	0	0	0	0.00308509	4.67939e-05	0.211363	0.00475392	0.196104	0	0.00791468	0.0838819	0	0.353945	0.742796	0.0128922	0.00396079	0	LUNG	chronic	CD4+ T cells
0.00642581	0.00105352	0.0108093	0.00367893	0.00386059	0.0164436	0	0	0.0278008	0	0.019197	0.114995	0.019267	0.0643009	0	0.0137085	0.0536186	0	0.318174	0	0.0387581	0.0822765	0	LUNG	chronic	CD4+ T cells
0.280201	0.549154	0.00758229	0.230157	0.000102085	0	0	0	0	0.000551425	0	0.189037	0.00233871	0.138406	0	0.00833348	0.0479046	0	0.375879	0.797706	0.00861418	0.000176181	0	LUNG	chronic	CD4+ T cells
0.111145	0.103779	0.00676134	0.046448	0.0368314	0	0	0	0	0.00557666	0	0.0660524	0.0089959	0.16095	0	0.0140134	0.133988	0	0.142014	0.121739	0.00404212	0.0168557	0	LUNG	chronic	CD4+ T cells
0.352276	0.282723	0.0176306	0.514062	0.00693253	0.227839	0	0	0	0.0315304	0.0778529	0.42683	0.00949963	0.194974	0	0.0223935	0.0812133	0	0.433138	0.199282	0.11624	0.0959461	0	LUNG	chronic	CD4+ T cells
0.1817	0.16637	0.0273107	0.141184	0.0732235	0.611304	0	0	0	0	0.0810463	0.669292	0.0218801	0.211457	0	0.0244514	0.130115	0	0.302029	0.000584305	0.228647	0.180213	0	LUNG	chronic	CD4+ T cells
0.392529	0.204769	0.0211548	0.109655	0.10486	0.394942	0	0	0	0.0259107	0.00909601	0.487645	0.0127818	0.349597	0	0.0242988	0.10629	0.00504318	0.190422	0.193639	0.622956	0.1221	0	LUNG	chronic	CD4+ T cells
0.51477	0.422112	0.0144118	0.0157842	0.135376	0.282778	0	0	0	0	0.173222	0.345498	0.0155128	0.220868	0	0.0317019	0.105058	0	0.0752899	0.280476	0.126191	0.0141641	0	LUNG	chronic	CD4+ T cells
0.893806	1	0.0121439	0.00560522	0.0807861	0.0741553	0	0	0.533015	0	0.0247172	0.356363	0.0100977	0.458872	0	0.0326728	0.0824802	0	0.216261	0.897835	0.145717	0.00526882	0	LUNG	chronic	CD4+ T cells
0.608114	0.135994	0.00872607	0.00852975	0.0795878	0.0676251	0	0	0.000985285	0	0.0119747	0.114507	0.0183618	0.108332	0	0.017857	0.113999	0	0.0122232	0	0.0672148	0.09976	0	LUNG	chronic	CD4+ T cells
0.0074163	0.00251411	0.0109304	0.000244168	0.0236214	0.500696	0	0	0	0	0.0186366	0.251998	0.0256271	0.104141	0	0.0120728	0.0848335	0	0.387052	0	0.17012	0.0872283	0	LUNG	chronic	CD4+ T cells
0.944878	0.645118	0.00839516	0	0.563223	0.00132059	0	0	0.000380776	0.00355027	0.00580136	0.331739	0.00956537	0.134498	0	0.00525415	0.0832146	0	0.00173497	0.00397927	0.0288843	0	0	LUNG	chronic	CD4+ T cells
0.636689	0.211371	0.00897409	0	0.123614	0.0028522	0	0	0	0	0.0493623	0.329705	0.00556056	0.115156	0	0.0056458	0.0536643	0	0.00108454	0.00210599	0.128895	0	0	LUNG	chronic	CD4+ T cells
0.0128047	0.000566773	0.00667998	0	0.0967416	0.0379745	0	0	0	0.0601647	0.073701	0.208788	0.00161767	0.121499	0	0.00435791	0.0428427	0	0.0110745	0	0.00929009	0	0	LUNG	chronic	CD4+ T cells
0.562448	0.0165756	0.859778	0.000674064	0.00415607	0	0	0	0	0.00200841	8.99215e-05	0.578134	0.234289	0.382773	0	0.526187	0.152887	0	0.970827	0.0491229	0.117266	5.52038e-06	0	LUNG	chronic	CD8+ Tcells
0.00591818	0	0.0111841	0	0.0340259	0.164107	0	0	0	0.0142807	0.0926188	0.463236	0.0253706	0.116462	0	0.00820648	0.139237	0	0.0025495	0	0.291798	0	0	LUNG	chronic	CD4+ T cells
0.412569	0.111124	0.48175	0.785767	0.00564941	0.202434	0	0	0	0.374978	0.00505365	0.354863	0.0212423	0.28483	0	0.0272652	0.212208	0	0.927773	0.213232	0.190344	0.00105604	0	LUNG	chronic	CD4+ T cells
0.255635	0.0645081	0.214178	0.49471	0.0206731	9.17746e-05	0	0	0.000286406	0.0669305	0.000147587	0.15115	0.0155559	0.299186	0	0.0209472	0.121323	0	0.837931	0.00806018	0.288334	0.0019296	0	LUNG	chronic	CD4+ T cells
0.343924	0.2769	0.00870025	0.129337	0.000179607	0	0	0	0	0	0.0514414	0.280721	0.00699737	0.171979	0	0.018881	0.200574	0	0.149847	0	0.0713548	0	0	LUNG	chronic	CD4+ T cells
0.364264	0.237691	0.00982091	0.132003	3.61524e-05	0	0	0	0	0	0.0775698	0.381839	0.00878047	0.172854	0	0.0270518	0.2958	0	0.125166	0	0.131527	4.7916e-05	0	LUNG	chronic	CD4+ T cells
0.105347	0.144846	0.0344767	0.187584	0.0010968	0.398742	0	0	0	0.00396734	0.00837251	0.13659	0.031195	0.080383	0	0.00836299	0.0551147	0	0.346791	0	0.125604	0	0	LUNG	chronic	CD4+ T cells
0.737265	0.818189	0.0083003	0.43392	0.0378199	0.0251647	0	0	0	0	0.0523607	0.45118	0.00898909	0.262362	0	0.0189169	0.180074	0.000361816	0.441596	0.00042516	0.0622787	0.000536145	0	LUNG	chronic	CD4+ T cells
0.639691	0.000848122	0.467732	0.982718	0.000687629	0.000607439	0	0	0	0.782539	0.000269277	0.634231	0.00690907	0.275494	0	0.00899439	0.161101	0	0.81727	0.852603	0.0404717	0.00847711	0	LUNG	chronic	CD4+ T cells
0.330918	0.00644476	0.0200018	0.624834	0.113093	0.349641	0	0	0.0526125	0.327908	8.5235e-06	0.164285	0.00716328	0.152997	0	0.0113907	0.139808	0.00727086	0.489997	0.365211	0.218286	0.000843664	0	LUNG	chronic	CD4+ T cells
0.162448	0.131813	0.0132997	0.278438	0.0194101	0.0662813	0	0	0.0261163	0.0236434	0.000877514	0.105185	0.0132123	0.161506	0	0.00849523	0.0856646	0	0.33239	0.0592169	0.155109	0.00042215	0	LUNG	chronic	CD4+ T cells
0.786138	0.863444	0.00664021	0	0	0	0	0	0	0.0574101	0	0.482745	0.00617103	0.23173	0	0.00960869	0.0791318	0	0.00191106	0.0967832	0.0578328	0	0	LUNG	chronic	CD4+ T cells
0.0495213	0.00361596	0.0106614	0.004468	0.000400949	0.00955528	0	0	0.00365394	0.135018	0.0036295	0.175423	0.0260182	0.295927	0	0.0222025	0.507186	0	0.0127102	0.000132962	0.103041	0.00589827	0	LUNG	chronic	CD8+ Tcells
0.307687	0.546256	0.0105579	0.476735	0.00711518	0.00207613	0	0	0	0.0295865	0.0533127	0.443928	0.0060936	0.285248	0	0.0151685	0.107278	0	0.684235	0.795806	0.0435174	0.00522203	0	LUNG	chronic	CD4+ T cells
0.00486064	0.0204625	0.00485836	0	0.000496423	0.340088	0	0	0.000851082	0.000534281	0.00665474	0.169343	0.0131783	0.21319	0	0.00751793	0.120468	0	0.283069	0	0.430453	0.000894157	0	LUNG	chronic	CD4+ T cells
0.00124282	0.0173022	0.00341566	0	0.000675644	0.138881	0	0	0	0	0.00902558	0.0801932	0.0027787	0.0846052	0	0.00434129	0.0450404	0	0.370471	0	0.150925	0	0	LUNG	chronic	CD4+ T cells
0.688728	0.605118	0.0417531	0.265442	0.0300238	0.00365988	0	0	0	0.0689838	0.0064578	0.261596	0.00781482	0.163351	0	0.0144574	0.14812	0	0.444292	0.633523	0.106435	0.000702099	0	LUNG	chronic	CD4+ T cells
0.00413791	0	0.00373289	0	0	0.0259338	0	0	0.000463513	0	0.105433	0.133328	0.00492766	0.0900382	0	0.00540303	0.0769233	0	0.286709	0	0.00982535	0	0	LUNG	chronic	CD4+ T cells
0.404468	0.275498	0.0190642	0.224945	9.10182e-05	0.0114865	0	0	0	0.0197146	0.0838767	0.363187	0.00771728	0.239846	0	0.0151255	0.12299	0	0.417079	0.354502	0.122513	4.97342e-05	0	LUNG	chronic	CD4+ T cells
0.703821	0.129706	0.818021	0.0379992	0.0265215	0.0563185	0	0	0	0.0181286	0.00752847	0.4166	0.00747349	0.313154	0	0.0199847	0.244907	0	0.16317	0.137482	0.188474	0.0461861	0	LUNG	chronic	CD8+ Tcells
0.443286	0.322165	0.0213116	0.000525838	0.0908918	0.00367761	0	0	0.025685	0.00708559	0.00281962	0.275993	0.0216825	0.224115	0	0.00835568	0.134719	0	0.236687	0.145219	0.352488	0.0166202	0	LUNG	chronic	CD4+ T cells
0.952086	0.840595	0.010755	0.00233243	0.0739689	2.09096e-07	0	0	0	0.289359	0.000182896	0.529167	0.00903335	0.309588	0	0.00981015	0.128989	0	0.657615	0.968413	0.210551	0.00275337	0	LUNG	chronic	CD4+ T cells
0.233647	0.211512	0.00368656	0.147708	0.0280834	0.00944475	0	0	0	0.0160624	0	0.0683012	0.00646924	0.0905533	0	0.005591	0.0698263	0	0.214009	0.0805108	0.0725965	0.000351966	0	LUNG	chronic	CD4+ T cells
0.0423965	0.0177207	0.00791176	0.019793	0.00730943	0.00614069	0	0	0	0	0.165921	0.290079	0.0139785	0.169611	0	0.0134762	0.0768658	0	0.368085	0	0.175372	0.000750319	0	LUNG	chronic	CD4+ T cells
0.262728	0.172215	0.0897868	0.0710398	0.02276	0.148417	0	0	0	0.0514252	0.0603916	0.374953	0.0245568	0.340606	0	0.0328458	0.175861	0.00131032	0.242187	0.000374992	0.271075	0.134785	0	LUNG	chronic	CD4+ T cells
0.215351	0.141944	0.00879724	0.015837	0.029579	0.0209058	0	0	0	0.147283	0.00105238	0.244976	0.0136931	0.29311	0	0.0143045	0.126837	0	0.104133	0.0551833	0.114477	0.113404	0	LUNG	chronic	CD4+ T cells
0.342684	0.0312438	0.193633	0.113222	0.00475628	0.119052	0	0	0.000312984	0.0304549	0.0336196	0.330398	0.0260879	0.247505	0	0.0332776	0.168876	0.000478913	0.434675	0.0757449	0.35314	0.151083	0	LUNG	chronic	CD4+ T cells
0.591263	0.104773	0.644844	0.291641	0.00401367	0.287551	0	0	0	0.0186776	0.0235971	0.3355	0.0197665	0.246772	0	0.0377338	0.198797	0	0.509589	0.590344	0.200808	0.0788223	0	LUNG	chronic	CD8+ Tcells
0.42668	0.0323188	0.732592	0.00366333	0.0140666	0.0768346	0	0	0.0072881	0.0646959	0.00194076	0.30479	0.0245597	0.215652	0	0.0208089	0.20433	0	0.319338	0.0712279	0.0811321	0.0502344	0	LUNG	chronic	CD8+ Tcells
0.740022	0.562723	0.00643351	0.389193	0.000484984	0.0738555	0	0	0	0.197809	0.0114491	0.319141	0.0036169	0.184637	0	0.00727602	0.0570196	0	0.136179	0.695469	0.0165072	0	0	LUNG	chronic	CD4+ T cells
0.38783	0.175806	0.294355	0	0.0358545	0.0454192	0	0	0.0168687	0.0914287	7.06277e-06	0.158784	0.0334871	0.234102	0	0.0101733	0.127764	0	0.195109	0.021551	0.241131	0.00532311	0	LUNG	chronic	CD8+ Tcells
0.541979	0.52771	0.0126536	0.000147028	0	0.290305	0	0	0	0.172688	0.0358232	0.25218	0.00478631	0.197131	0	0.0185993	0.0717397	0	0.397643	0.381946	0.0682448	0.00266143	0	LUNG	chronic	CD4+ T cells
0.673641	0.654471	0.030837	0.0104649	0.0078349	0.336937	0	0	0	0.27025	0.0342318	0.437093	0.0197231	0.360558	0	0.0434273	0.123752	0	0.517172	0.314172	0.228834	0.0554796	0	LUNG	chronic	CD4+ T cells
0.622439	0.786027	0.0374039	0.0181023	0.0130421	0.495854	0	0	0.000322246	0.163366	0.051614	0.44541	0.0289471	0.357312	0	0.0182544	0.312608	0	0.516624	0.0357222	0.299392	0.0441419	0	LUNG	chronic	CD4+ T cells
0.201395	0.119444	0.0322127	0.016589	0.0228563	0.126875	0	0	0	0.0634129	0.00693728	0.113306	0.0103213	0.13553	0	0.0289688	0.0805857	0	0.298971	0	0.0259734	0.300114	0	LUNG	chronic	CD4+ T cells
0.285768	0.204293	0.022455	0.0257099	0.00571471	0.278576	0	0	0.000335266	0.0240413	0.271444	0.379065	0.0273926	0.172783	0	0.013724	0.0728599	0	0.261568	0.00448102	0.114726	0.0633816	0	LUNG	chronic	CD4+ T cells
0.734043	0.627845	0.015318	0.10461	0.00585264	0.128766	0	0	0.000612046	0.0496656	0.011076	0.31939	0.00535359	0.242447	0	0.0110936	0.137079	0	0.573121	0.0883549	0.0558857	0.0107764	0	LUNG	chronic	CD4+ T cells
0.203831	0.215192	0.0231857	0.0296755	0.0121138	0.246763	0	0	0	0.00132699	0.0252078	0.310502	0.0164708	0.307191	0	0.0442595	0.102605	0.000135093	0.270732	0.00576738	0.347367	0.0257506	0	LUNG	chronic	CD4+ T cells
0.135103	0.0141479	0.00668018	0.00370185	0.0546113	0.0256243	0	0	5.43475e-05	0	0	0.0614418	0.00329094	0.101075	0	0.00476031	0.103673	0	0.26725	0	0.000712512	0.01901	0	LUNG	chronic	CD4+ T cells
0.0620717	0.251535	0.0101762	0.00157806	0.0275293	0.178366	0	0	0	0.0030839	0.0249515	0.189738	0.00699495	0.108416	0	0.010674	0.0828132	0	0.120469	0	0.0428013	0.0962118	0	LUNG	chronic	CD4+ T cells
0.63496	0.668345	0.0234645	0.141274	0.0280144	0.202873	0	0	0.000148364	0.0547661	0.00757691	0.394468	0.0200571	0.220723	0	0.0201833	0.180414	0	0.769186	0.670543	0.15655	0.122707	0	LUNG	chronic	CD4+ T cells
0.534259	0.255112	0.418575	0.336032	0.0402944	0.115393	0	0	0.00056762	0.00859266	0.00921439	0.331436	0.0392824	0.238858	0	0.0165387	0.25081	0	0.604719	0.212016	0.149539	0.147905	0	LUNG	chronic	CD4+ T cells
0.0869054	0.0913856	0.0198555	0.00710429	0.00577928	0.19567	0	0	0.0725002	0.000648911	0.00577004	0.151359	0.0131633	0.150662	0	0.0189672	0.106006	0	0.175096	0	0.31343	0.0937348	0	LUNG	chronic	CD4+ T cells
0.460556	0.00106803	0.578012	0.87885	0.0158879	0.0231688	0	0	0	0.318987	0.00556517	0.346993	0.00158959	0.191778	0	0.0104671	0.0546365	0	0.915966	0.47478	0.00253423	0	0	LUNG	chronic	CD4+ T cells
0.276558	0.018602	0.178289	0.00060737	0.112494	0.229873	0	0	0	0	0.067075	0.176328	0.0109338	0.551429	0	0.0106852	0.0932526	0	0.0206966	0.0535637	0.0740119	0	0	LUNG	chronic	CD8+ Tcells
0.448085	0.0493485	0.394977	0.00054629	0.0111664	0.395002	0	0	0	0	0.0159454	0.167629	0.00350069	0.478632	0	0.00926017	0.114439	0	0.0236719	0.201792	0.023816	0	0	LUNG	chronic	CD8+ Tcells
0.541838	0.342658	0.00507062	0.0054883	2.13478e-05	0	0	0	0	0	0.000565477	0.0745684	0.0014941	0.0748245	0	0.00931892	0.0496367	0	0.000128917	0	0.00118545	0	0	LUNG	chronic	CD4+ T cells
0.847446	0	0.863449	0.00162858	3.73284e-05	0	0	0	0.000301044	0.0411482	0	0.328038	0.0027812	0.278716	0	0.606956	0.248615	0	0.084731	0.452708	0.000152672	0	0	LUNG	chronic	CD8+ Tcells
0.0229031	0.01044	0.00583213	0	0.00160588	0.0316379	5.81578e-05	2.58511e-05	0	0	0.00377107	0	0	0.0024393	0.0124305	0	0	0	0	0.32451	0.0199807	0.00249241	0	LUNG	chronic	CD4+ T cells
0.0277673	0	0.228778	0	0.0120457	0.000479314	0	0.0258047	0	0	1.70342e-05	0	0	0.0179839	0.0690058	0.000364616	0	0	0	0.0434632	0.0510605	3.50444e-05	0	LUNG	chronic	CD8+ Tcells
0.00806758	0.0841591	0.00832382	0.0005297	0.0344156	0.0276312	0.00149303	0.00749772	0	0.000117594	0.0175987	0	0.00248312	0.0266652	0.216256	0.000256109	0	0.0289437	0	0.340902	0.134797	0.00016557	0	LUNG	chronic	CD4+ T cells
0.122398	0.0333755	0.0056479	0	0.00839676	0.0356691	0.00371427	0.0376014	0	0.0535524	0.0217378	0	0.00230919	0.113838	0.460693	0.125228	0.000961197	0	0	0.638978	0.250879	0	0	LUNG	chronic	CD8+ Tcells
0.197918	0.196259	0.0182781	0.0103057	0.0483616	0.00170214	9.49716e-05	0.00466804	0	0	0.0010708	0	0	0.0167764	0.0496628	0	0	0	0	0.378736	0.10881	0.0149464	0	LUNG	chronic	CD4+ T cells
0.0710347	0	0.353252	0	0.080303	0.000645408	0	0.0140215	0	0	0	0	0	0.147221	0.0760454	0	0	0	0	0.0130183	0.0991241	0	0	LUNG	chronic	CD8+ Tcells
0.0876567	0.221999	0.0234913	0.000159015	0.015907	0.061698	6.5293e-07	0.0472827	0	2.08803e-07	0.166448	0.00082129	0	0.0526123	0.0436529	0.000302627	0	0	0	0.473066	0.230042	0.00227028	0	LUNG	chronic	CD4+ T cells
0.158802	0	0.00402078	0.00505798	0.00593933	0.0188448	0	0.00316285	0	0	0.000908447	0	0	0.0194105	0.012054	0.00064374	0	0	0	0.0289069	0.131799	0	0	LUNG	chronic	CD4+ T cells
0.237636	0	0.401089	0.00030872	0.0132411	0.0815324	0.00019038	0.0371562	0	0.000583747	0.0454139	0.000121975	0.00023511	0.154762	0.0285929	0.00640407	5.33889e-05	0	0	0.0666273	0.248604	0	0	LUNG	chronic	CD8+ Tcells
0.0998955	0.120137	0.140967	0.00351353	0.0341216	0.0558955	0.00749371	0.0197736	0	9.16699e-05	0.0508889	0	0	0.148562	0.0514759	0.0169393	0	0.0471495	0	0.405948	0.2646	0.0112139	0	LUNG	chronic	CD4+ T cells
0.0872261	0.0302591	0.00416956	0.000104416	0.00670365	0.00772413	0.00164561	0.0376737	0	0	0.000141886	0	0	0.0179812	0.0117414	0.000243521	0	0	0	0.580075	0.0967676	0	0	LUNG	chronic	CD4+ T cells
0.234133	0.103564	0.00982443	1.49316e-05	0.0123846	0.130327	0.00436881	0.00597697	0	0.000917725	0.0570594	0.00506837	0	0.0433086	0.0217874	0.00311842	0	0	0	0.0575815	0.325464	0	0	LUNG	chronic	CD4+ T cells
0.175271	0	0.247068	0.000207741	0.00255604	0.0624975	0.00100112	0.014405	0	0.000269607	0.0137685	0	0	0.342296	0.142148	0.00671923	0	0	0	0.07751	0.173308	0.00011834	0	LUNG	chronic	CD8+ Tcells
0.434122	0.45178	0.00944355	0.00147814	0.0278319	0.0264909	0.0328058	0.00907513	0	0.00123395	0.0114227	0	0	0.0290626	0.0171061	0.00902044	0	0	0	0.163701	0.236012	0	0	LUNG	chronic	CD4+ T cells
0.120584	0	0.308466	0.00507428	0.00359368	0	0.237633	0.0575357	0	0.00228623	0.00331559	0	0	0.136366	0.0148017	0.00172118	0.000286184	0	0	0.118357	0.108049	0	0	LUNG	chronic	CD8+ Tcells
0.362315	0	0.492526	0	0.0152976	0.15813	0	0.0622395	0	0	0.0267793	8.64527e-05	0.00151754	0.220992	0.213368	0.00430375	0	0	0	0.345131	0.240595	0.000992471	0	LUNG	chronic	CD8+ Tcells
0.37981	0.248136	0.146243	0.013566	0.0656725	0.163061	0.00406461	0.0267945	0	0.00219956	0.079528	0.018602	1.52277e-05	0.0402694	0.0695619	0.0164247	0	0.0188324	0	0.198026	0.310811	0.0429496	0	LUNG	chronic	CD4+ T cells
0.355585	0	0.292593	0.000524985	0.0555471	0.231832	0.0126328	0.105814	0	6.2029e-05	0.0367979	0	0	0.24285	0.13436	0.0383004	0	0	0	0.496255	0.292495	0.0192001	0	LUNG	chronic	CD8+ Tcells
0.15307	0.0016333	0.0567438	0	0.0412367	0.0805177	0.000532761	0.0442234	0	0.00065721	0.00847428	0	0.000102546	0.028948	0.0344524	0.00679419	0	0.0138229	0	0.0783847	0.105753	0.00067333	0	LUNG	chronic	CD4+ T cells
0.159016	0	0.330368	0.000250525	0.0253588	0.0767574	0	0.026891	0	0.00076095	0.00586187	0	0.00560918	0.0452427	0.0292782	0.00121527	0.00561195	0	0	0.0776892	0.235434	0.0988232	0	LUNG	chronic	CD8+ Tcells
0.242427	0.375607	0.0256522	0.0111568	0.139466	0.0250682	0.00116902	0.00600076	0	6.6933e-05	0.000783714	0.00249469	0.0903071	0.0201202	0.0380475	0.000538395	0.887992	0.000396307	0	0.237436	0.277046	0.180817	0	LUNG	chronic	CD8+ Tcells
0.0809306	0.00155617	0.184524	0	0.185889	0.115153	0	0.00869999	0	0	0.03627	0.00392411	0.00531716	0.0226026	0.0793561	0.0152265	0	0.00140202	0	0.181605	0.253906	0.0145239	0	LUNG	chronic	CD8+ Tcells
0.0355991	0.0149294	0.114767	6.54426e-06	0.209301	0.19094	0	0.00825755	0	0.000205975	0.00167722	0	0.218329	0.0622724	0.0674545	0.00262534	0	0	0	0.47151	0.330157	0.126687	0	LUNG	chronic	CD4+ T cells
0.0398993	0.00655089	0.0902881	0	0.224727	0.137759	0	0.0110931	0	0	0.0166575	0.00106515	0.0375919	0.045896	0.0823151	0.0071636	0	0	0	0.387816	0.309167	0.0011706	0	LUNG	chronic	CD4+ T cells
0.248887	0.0607386	0.0090141	0.000187883	0.081834	0.212801	9.11696e-05	0.00533169	0	5.70626e-05	0.0448051	0.000170853	0.000299295	0.0301363	0.025974	0.00232868	0	0	0	0.301928	0.218967	0.00489214	0	LUNG	chronic	CD4+ T cells
0.169939	0.0598993	0.0303032	0	0.0533615	0.0837595	0	0.00149441	0	0	0.000952002	0	0	0.0253661	0.0123981	0.00110798	0	0.00220549	0	0.117825	0.224845	0	0	LUNG	chronic	CD4+ T cells
0.111795	0.0399773	0.00592792	0.284616	0.0762148	0.0597349	0.0518001	0.000107309	0	0.000354265	0.00386682	0	0	0.00765027	0.0189317	0	0	0	0	0.489765	0.135562	0.00304632	0	LUNG	chronic	CD4+ T cells
0.000678737	0.00024555	0.00838076	0.10344	0.0558764	0.159874	0	0.00834636	0	0.00139843	0.00113678	0	0.000907094	0.00382649	0.0211783	0	0.000166526	0	0	0.0120257	0.133567	0.0907281	0	LUNG	chronic	CD4+ T cells
0.276303	0.0894022	0.0242427	0.0285541	0.148414	0.243792	0.174242	0.0734336	0	0.00367943	0.142489	9.86947e-05	0.000155523	0.0260133	0.0644376	0.00613031	0.0313505	0.0269982	0	0.0725507	0.513579	0.00334213	0	LUNG	chronic	CD4+ T cells
0.236567	0.196206	0.0216552	0.00223493	0.0869159	0.168301	0.251601	0.127884	0	0.00170654	0.190526	0	0.000311661	0.0610013	0.071885	0.0374963	0.0414528	0.0488714	0	0.0775555	0.529686	0	0	LUNG	chronic	CD4+ T cells
0.704669	0.653352	0.0354893	0.00279162	0.15911	0.371038	0.72066	0.517482	0	0.00442071	0.228656	0.00298358	0.000636755	0.101188	0.0930041	0.0433324	0.105431	0	0	0.214305	0.636043	0.016731	0	LUNG	chronic	CD4+ T cells
0.160509	0.130562	0.00948965	0.193335	0.0416529	0.000146564	0.0182768	0.0301303	0	0.00646325	0.0056402	0.00284171	0.155252	0.0277677	0.0308705	0.00958437	0.00028279	0.000908391	0	0.220278	0.267365	0.00832608	0	LUNG	chronic	CD4+ T cells
0.212133	0.0687362	0.191421	0.0122044	0.0690205	0.258018	0.0891162	0.108407	0	0.0033855	0.220297	0.00226222	0.000191033	0.209417	0.264922	0.0262241	0.000386194	0.00535276	0	0.18151	0.470955	0.00974359	0	LUNG	chronic	CD8+ Tcells
0.296666	0.000648718	0.448	0.00714013	0.0360554	0.367555	0.00267635	0.123745	0	0.00261032	0.19585	0.000278113	0	0.49037	0.553251	0.0269389	0.0105288	0	0	0.407116	0.486643	0.00151702	0	LUNG	chronic	CD8+ Tcells
0.1476	0	0.269512	0.0017564	0.105232	0.160024	0.000382245	0.0794765	0	0.000366325	0.0709472	0.00915863	0.0769971	0.183565	0.291418	0.0213075	6.13885e-05	0	0	0.113479	0.461731	0.0043429	0	LUNG	chronic	CD8+ Tcells
0.439353	0.208463	0.493352	0.00107959	0.0324674	0.0362842	0.0170201	0.0408422	0	0.00291417	0.0296492	0.0162412	0.00341182	0.304895	0.181335	0.0556487	0	0	0	0.36667	0.481985	0.0408992	0	LUNG	chronic	CD8+ Tcells
0.109076	0.000166587	0.191401	0.0097522	0.0470124	0.0308707	0.00120936	0.0158855	0	0.000307812	0.0363498	0.116968	0.00419691	0.147361	0.118502	0.0262024	0	0.000801228	0	0.145246	0.451838	0.00024133	0	LUNG	chronic	CD8+ Tcells
0.411627	0.0613514	0.564484	0.0723652	0.115026	0.220008	0.0047652	0.0483855	0	0.008028	0.258387	0.531127	0.0666385	0.320258	0.194484	0.157513	0.0234766	0.00374205	0	0.45689	0.8602	0	0	LUNG	chronic	CD8+ Tcells
0.372123	0.144136	0.0392359	0.0277702	0.0634953	0.345893	0.0111077	0.043604	0	0.000361052	0.368457	0.250634	0.00903151	0.0544881	0.07741	0.0244573	0.00220668	0	0	0.142725	0.395469	0.134366	0	LUNG	chronic	CD4+ T cells
0.157328	0.000264545	0.377902	0	0.153297	0.208765	0	0.0370793	0	0	0.098516	0.125587	0.000613847	0.164464	0.12797	0.0148986	0	0.338359	0	0.262221	0.603253	0	0	LUNG	chronic	CD8+ Tcells
0.412493	0.0280808	0.506305	0.084841	0.0402091	0.264932	0.0034389	0.0967825	0	0.0110438	0.183263	0.237449	0.00421536	0.277524	0.0892566	0.0479356	0.0129666	0.110018	0	0.548384	0.575975	0	0	LUNG	chronic	CD8+ Tcells
0.417376	0.409159	0.0164545	0.282814	0.116115	0.184117	0.0288744	0.0235224	0	0.0338825	0.0969524	0.000611586	0.00807971	0.048744	0.0549784	0.0282642	0.0749815	0	0	0.294998	0.397755	0.146814	0	LUNG	chronic	CD4+ T cells
0.14651	0.167219	0.0776301	0.0897332	0.092452	0.257035	0.0164932	0.0482805	0	0.0356272	0.259522	0.176897	0.013273	0.148635	0.101347	0.0656326	0.0123406	0.0219921	0	0.352618	0.61033	0	0	LUNG	chronic	CD8+ Tcells
0.160974	0.00988146	0.30524	0.0785853	0.191773	0.581441	0.00288231	0.0737679	0	0.0421229	0.200817	0.00439991	0.0156881	0.213304	0.188694	0.0491189	0.126931	0	0	0.154391	0.520517	0.178341	0	LUNG	chronic	CD8+ Tcells
0	0	0.00194838	0.397997	0.0413236	0.0513873	0	0.00108628	0	0	0.000450802	0	1.77568e-05	3.80817e-05	0.0127937	0	0	0	0	1.27637e-06	0.0173473	0.00150382	0	LUNG	chronic	CD4+ T cells
0.220457	0	0.268819	0.000504462	0.0122283	0.0479713	0	0.00651232	0	3.7757e-05	0.00893766	0	0	0.0989836	0.0669362	0.000552269	0	0.00137036	0	0.103239	0.147433	0.0037048	0	LUNG	chronic	CD8+ Tcells
0.220815	0.0294093	0.0025954	0	0.00251809	0.000904222	0.000339677	0.000197219	0	0	0	0	0	0.00203034	0.000244633	0.00134963	0	0	0	0.0186146	0.0548006	0	0	LUNG	chronic	CD4+ T cells
0.139586	0.011622	0.00150952	0	0.00125012	0.000403227	0.00799865	5.8124e-05	0	0	0	0	0	0.00317313	0.000600458	0.00742548	0	0	0	0.179426	0.0278913	0	0	LUNG	chronic	CD4+ T cells
0.0602571	0.0123508	0.0455902	0.10278	0.0414908	0.0228871	0.000749807	0.045297	0	0.00124935	0.00771789	0	0	0.0139562	0.0698897	0.00065687	0.00275387	0	0	0.566232	0.137776	0.0147871	0	LUNG	chronic	CD4+ T cells
0.135195	0.00153495	0.227363	0.0229508	0.0144152	0.176959	8.13513e-05	0.0115215	0	0	0.000580159	0	0	0.0782513	0.18618	0	0	0	0	0.156868	0.0931121	0.00836508	0	LUNG	chronic	CD8+ Tcells
0.526044	0.349217	0.212992	0.178946	0.0554038	0.0405824	0.1618	0.131057	0	0.0455493	0.309674	0	4.69905e-05	0.0498817	0.129182	0.115503	0.00482903	0.127346	0	0.0732314	0.472306	0.127799	0	LUNG	chronic	CD4+ T cells
0.40481	0	0.615677	0.0235261	0.0184453	0.171048	0.0277365	0.0434596	0	0.0431494	0.0281929	0.00280715	0	0.162948	0.0417652	0.0559266	0.00607608	0.00231225	0	0.232685	0.371964	0.0396002	0	LUNG	chronic	CD8+ Tcells
0.309582	0.00406576	0.591447	0.0054861	0.00124649	0.0192727	0.0210177	0.117544	0	0.00385688	0.0200182	0.00493457	4.2803e-05	0.0488224	0.0344305	0.0586923	0.00417303	0.000302828	0	0.173969	0.281995	0.00107178	0	LUNG	chronic	CD8+ Tcells
0.149762	0	0.364769	0.00457522	0.000315044	0.0366447	0.00130087	0.152957	0	0.00997796	0.0298735	0.00286662	0	0.0299341	0.0243285	0.00712536	0.0382128	0	0	0.121276	0.238114	0	0	LUNG	chronic	CD8+ Tcells
0.0177278	0	0.272405	0	0.0322928	0.020925	0	0.00211175	0	0	0.00361989	0	9.06463e-05	0.0821778	0.0213594	0	0	0	0	0.0615857	0.00600875	0	0	LUNG	chronic	CD8+ Tcells
0.0749026	0	0.195465	0	0.0234264	0.00530378	0	0.00564685	0	0	0	0	0	0.0687478	0.0472969	6.93009e-06	0	0	0	0.0283126	0.0502405	0	0	LUNG	chronic	CD8+ Tcells
0.0394103	0	0.0242279	0.0145384	0.0884206	0.0736297	0.000549391	0.104911	0	0.0026043	0.0333661	0	6.44724e-05	0.141152	0.0528616	0.0096137	0.00396486	0	0	0.382422	0.312821	0.0622745	0	LUNG	chronic	CD4+ T cells
0.20999	5.08573e-06	0.440239	0	0.000149238	0.000973678	0.00130102	0.0069095	0	0	0	0	0.000350985	0.102843	0.218213	0.00082967	0.000809572	0	0	0.0884219	0.155614	0.0154809	0	LUNG	chronic	CD8+ Tcells
0.0908962	0.00911497	0.0989138	0.00893774	0.0296052	0.114688	0.00216807	0.0185644	0	0.00449151	0.115074	0.0843418	0.065841	0.143989	0.0665411	0.015313	0	0	0	0.384428	0.502297	0.0638426	0	LUNG	chronic	CD8+ Tcells
0.0627304	0.00838482	0.0946409	0.0157353	0.0241853	0.0342955	6.1847e-05	0.0314216	0	0.00509511	0.0340378	0.00235198	2.52076e-05	0.162542	0.0353415	0.00363952	0	0	0	0.116584	0.177822	0.0276438	0	LUNG	chronic	CD8+ Tcells
0.211241	0.142417	0.0126655	0.0121755	0.00261525	0.027898	0.0571259	0.0293186	0	0.0278523	0.0642868	0.00361865	0.000166753	0.0375116	0.0325195	0.00660013	0	0	0	0.387031	0.204031	0.000666097	0	LUNG	chronic	CD4+ T cells
0.254613	0.254835	0.0145527	0.163809	0.102112	0.175219	0.045368	0.0749928	0	0.0849638	0.134479	0.000878735	0.000948734	0.0382953	0.0446555	0.01795	0.00473174	0	0	0.086097	0.318639	0.0171989	0	LUNG	chronic	CD4+ T cells
0.257674	0.346495	0.0207926	0.182857	0.18738	0.211437	0	0.058118	0	0.00996276	0.127071	0.000689948	0.00677032	0.0579948	0.071638	0.00608277	0.0311791	0	0	0.0818997	0.44804	0.0187337	0	LUNG	chronic	CD4+ T cells
0.11069	0.0244724	0.143132	0.0850908	0.0413015	0.153548	0.00409779	0.0285915	0	0.0881089	0.253156	0.0458348	0.000585318	0.164408	0.101161	0.0272367	0	0	0	0.137732	0.281524	0.0331123	0	LUNG	chronic	CD8+ Tcells
0.279224	0.34736	0.0206503	0.239063	0.178819	0.294412	0.529846	0.103989	0	0.124661	0.194569	0	0.00227147	0.0439602	0.07577	0.0266842	0.0255045	1.77596e-05	0	0.200121	0.416807	0.0193023	0	LUNG	chronic	CD4+ T cells
0.213755	0.00440672	0.67743	0.0227955	0.0306753	0.295484	0.00588066	0.0372365	0	0.00824017	0.231674	0.0439979	0	0.0733739	0.0397221	0.0358352	0.00537713	0.0368892	0	0.0692086	0.355001	0.000384223	0	LUNG	chronic	CD8+ Tcells
0.304914	0.00791394	0.714355	0.0898897	0.0162314	0.613784	0.0194042	0.153833	0	0.0135658	0.428547	0.0596611	0.00214023	0.566498	0.114652	0.139242	0.00942314	0.0506312	0	0.346407	0.662877	0	0	LUNG	chronic	CD8+ Tcells
0.124826	0.00440365	0.35006	0.00236866	0.0186004	0.307019	0.00015675	0.308664	0	0.016258	0.0320903	0.0037832	0.00221618	0.0740047	0.0351833	0.00641603	0	0.000778293	0	0.0446899	0.303243	0	0	LUNG	chronic	CD8+ Tcells
0.241284	0.625317	0.0408777	0.075818	0.0701115	0.244648	0.0185714	0.0456484	0	0.0173257	0.236956	0.279526	0.0036157	0.127359	0.0983426	0.0777436	0.0212079	0.0012437	0	0.337887	0.658647	0.145807	0	LUNG	chronic	CD4+ T cells
0.368997	0.304844	0.0247965	0.196468	0.119751	0.170642	0.764246	0.257843	0	0.173712	0.197106	0	0.00713987	0.0702071	0.0884344	0.0551347	0.0475834	0.00426502	0	0.232718	0.464153	0.00386679	0	LUNG	chronic	CD4+ T cells
0.0507443	0.00338229	0.271248	0.00762515	0.0114948	0.056006	0.0293157	0.0459812	0	0.00483151	0.0549355	0.000616415	0.000325983	0.0576158	0.0392784	0.00882973	0	0	0	0.0682025	0.181514	0.0128782	0	LUNG	chronic	CD8+ Tcells
0.517585	0.520399	0.101288	0.000733551	0.103605	0.251111	0.0162741	0.529087	0	0.000187441	0.019682	0.0041283	0.00133328	0.0651638	0.0336247	0.00311327	0.0134996	0.000265768	0	0.0395961	0.393871	0	0	LUNG	chronic	CD4+ T cells
0.0130572	0	0.217596	0	0	0.00848648	0	0.00253706	0	0	0	0	0	0.0099915	0.00463762	0	0	0	0	0.0016991	0.0151405	0	0	LUNG	chronic	CD8+ Tcells
0.296686	0.146017	0.0314652	0.0245651	0.0231957	0.0104014	0.197516	0.0567722	0	0.0241839	0.0372419	0	0	0.033283	0.0396522	0.0174275	0.00235628	0.000105616	0	0.0946189	0.258855	0	0	LUNG	chronic	CD4+ T cells
0.367234	0.572186	0.191491	0.175611	0.119318	0.423814	0.111242	0.270287	0	0.11063	0.672334	0.193071	0.0116214	0.215744	0.122802	0.220249	0.00726965	0.13985	0	0.338722	0.697347	0	0	LUNG	chronic	CD4+ T cells
0.043436	0	0.383747	0	0.000884157	0.00216304	0	0.0731794	0	0	1.16595e-05	0	0	0.0283915	0.0094754	0.00238407	0	0	0	0.0200505	0.0670571	0	0	LUNG	chronic	CD8+ Tcells
0.231719	0.152243	0.0100061	0.0952261	0.049677	0.175757	0.0183556	0.0217449	0	0.0138177	0.0780324	0.0595803	1.24052e-05	0.0397506	0.0298745	0.0104413	0.00793521	0	0	0.066557	0.374614	0	0	LUNG	chronic	CD4+ T cells
0.178418	0.0793	0.0128116	0.256426	0.0403352	0.114119	0.00380012	0.0782014	0	0.0306481	0.0923678	0.0167988	4.98141e-05	0.0443009	0.0603157	0.00455038	0.0028742	0	0	0.0968207	0.283652	0.000171043	0	LUNG	chronic	CD4+ T cells
0.424393	0.486592	0.0342454	0.0615256	0.169486	0.114462	0.0290943	0.0591512	0	0.00680189	0.167615	0.104673	0.00453357	0.101622	0.128496	0.0194306	0.048951	0.0616094	0	0.172521	0.569604	0.00911523	0	LUNG	chronic	CD4+ T cells
0.210049	0.184156	0.153517	0.0183266	0.1271	0.10571	0.0124507	0.089995	0	0.0105774	0.368863	0.333327	0.00359918	0.186996	0.257397	0.0474541	0.0177396	0.209614	0	0.338694	0.631617	0.0725128	0	LUNG	chronic	CD8+ Tcells
0.0865894	0.036812	0.00553055	0.14636	0.127524	0.00826721	0.00261773	0.0462189	0	0.0192093	0.0368325	0.000180306	0.000885734	0.0133067	0.0424406	0.00283943	0.0334674	0	0	0.0352467	0.163514	0.000128826	0	LUNG	chronic	CD4+ T cells
0.0909998	0.0534245	0.0157964	0.0119947	0.0090957	0.00599019	0.00509026	0.0100605	0	0.00090093	0.021331	3.42341e-05	8.69164e-05	0.0138559	0.0262513	0.0023813	0	0	0	0.0422627	0.139091	0.0123988	0	LUNG	chronic	CD4+ T cells
0.255183	0.610851	0.0613464	0.275792	0.231504	0.268774	0.0515172	0.12562	0	0.083996	0.754111	0.961307	0.0901017	0.197671	0.149554	0.146525	0.158736	0.210877	0	0.208934	0.764907	0.0114421	0	LUNG	chronic	CD4+ T cells
0.0845164	0.107139	0.190248	0.00327126	0.0846334	0.124819	0.000885481	0.0644299	0	0.000796858	0.188351	0.126404	0.0049181	0.150887	0.215397	0.0371262	0.0300986	0	0	0.406193	0.595235	0.0311671	0	LUNG	chronic	CD8+ Tcells
0.11613	0.0599934	0.210621	0	0.0366771	0.105817	0.00137599	0.0108603	0	0	0.10517	0.0401532	0.00852374	0.0545383	0.0841613	0.0110167	0.0376598	0	0	0.135314	0.360327	0.0125298	0	LUNG	chronic	CD8+ Tcells
0.0639175	0.0210916	0.157894	0	0.0210411	0.0237689	0	0.000862041	0	0	2.60598e-05	0.000453352	0	0.00809653	0.0334937	0.00899245	0	0	0	0.025523	0.109886	0.000480198	0	LUNG	chronic	CD8+ Tcells
0.131722	0.005527	0.0941923	0.0218239	0.0617669	0.19319	0.000168856	0.0273428	0	0.0818693	0.0309564	0.00011859	1.24754e-06	0.0416722	0.0315023	0.050655	0	0	0	0.0995711	0.333545	2.27023e-06	0	LUNG	chronic	CD4+ T cells
0.0334362	0.0839642	0.0646728	0.00104225	0.0256707	0.02842	0.361108	0.108126	0	0.000644668	0.0444981	0.0240124	0.000796625	0.0308108	0.0499439	0.00684718	0.00115745	0	0	0.183042	0.223155	0.00138263	0	LUNG	chronic	CD4+ T cells
0.116298	0	0.188219	0.0088384	0.00514269	0.219476	0.000202784	0.0550391	0	0	0.0158818	0	0.00870322	0.0665874	0.0251403	0.00834291	0	0.00313419	0	0.0348038	0.141377	0	0	LUNG	chronic	CD8+ Tcells
0.0820603	0.0868927	0.0446011	0.0584366	0.038207	0.0738905	0.000260051	0.0202812	0	0.0104858	0.0442934	0.000428071	2.14648e-05	0.0339216	0.0260508	0.0150828	0	0	0	0.0485132	0.251844	0	0	LUNG	chronic	CD4+ T cells
0.0614982	0.0321644	0.0506664	0.0195796	0.0697448	0.108213	0.000181319	0.01121	0	0.00601366	0.0462234	0.000577175	0	0.0389575	0.018166	0.0018354	0	0	0	0.0264413	0.202456	0.000459448	0	LUNG	chronic	CD4+ T cells
0.592347	0.686824	0.0417079	0.6228	0.101945	0.434074	0.216977	0.076611	0	0.0663255	0.382268	0.220724	0.0167875	0.155084	0.097549	0.105394	0.00951692	0.0736387	0	0.785577	0.712599	0.00469747	0	LUNG	chronic	CD4+ T cells
0.502466	0.699959	0.096552	0.244573	0.14668	0.159132	0.0173722	0.121325	0	0.12697	0.23016	0.0270991	0.000366219	0.183451	0.0663518	0.0438676	0.00535473	0	0	0.374485	0.604905	0.0346	0	LUNG	chronic	CD4+ T cells
0.172944	0.0645181	0.0201506	3.91113e-05	0.00768366	0.0152716	0	0.00237053	0	0.000355126	0.00028085	0	0	0.0098722	0.00605231	0.000256414	0	0	0	0.00610242	0.104075	0	0	LUNG	chronic	CD4+ T cells
0.227935	0.186143	0.0183083	0.0364961	0.0805372	0.0593244	0.000555918	0.0605764	0	0.0169876	0.0365524	0.00104393	6.56164e-05	0.0344703	0.0203405	0.00535933	0	0	0	0.0962516	0.297169	0.0074077	0	LUNG	chronic	CD4+ T cells
0.170549	0.0552823	0.203076	0.0278425	0.0421636	0.1246	0.00339068	0.0427445	0	0.00970787	0.136494	0.0652786	0	0.10086	0.0378008	0.0658771	0	0	0	0.167687	0.34229	0.000167061	0	LUNG	chronic	CD8+ Tcells
0.74053	0.347049	0.0864668	0.468051	0.0844602	0.542228	0.109248	0.0925352	0	0.11712	0.427184	0.367673	0.0102418	0.299178	0.10967	0.140512	0.0934369	0	0	0.406987	0.692484	0.0398611	0	LUNG	chronic	CD4+ T cells
0.359865	0.0177553	0.67233	0.132606	0.0120322	0.178047	0.0796226	0.237931	0	0.0676271	0.175981	0.135869	0.00100733	0.380954	0.274334	0.131989	0.0180224	0.0765007	0	0.424644	0.473202	0.000945571	0	LUNG	chronic	CD8+ Tcells
0.0880109	0.134326	0.018579	0.00770817	0.0555498	0.105763	0.0580099	0.0119215	0	0.00725093	0.0419906	0	0.0156807	0.03393	0.0332689	0.00521461	0	0	0	0.0992212	0.218218	0.0160923	0	LUNG	chronic	CD4+ T cells
0.0823784	0.07434	0.00272225	0	0.00138129	0.00121363	0	0.00195783	0	0	0	0	0	0.0146164	0.00199613	0.0425595	0	0	0	0.255468	0.0146503	0	0	LUNG	chronic	CD4+ T cells
0.181742	0.00240006	0.0885998	0.225813	0.1678	0.187758	0.00824754	0.200473	0	0.899263	0.189988	3.82917e-05	0.0358897	0.0561721	0.153736	0.204363	0.0070032	0.363066	0	0.0912374	0.425627	0.055	0	LUNG	chronic	CD4+ T cells
0.37397	0.198008	0.0755546	0.0638919	0.0270206	0.00838434	0.0070024	0.0867613	0	0.127562	0.0476814	0.000320903	0.047713	0.0671662	0.0701723	0.0302868	0.00349259	0.0535632	0	0.155811	0.35278	0.00319379	0	LUNG	chronic	CD4+ T cells
0.189194	0.00570742	0.278789	0.0919006	0.0624015	0.546468	0.00924581	0.124104	0	0.0787631	0.399498	0.0570404	0.00764931	0.151292	0.0973337	0.084902	0.00440257	0.0245324	0	0.188306	0.535022	0.01808	0	LUNG	chronic	CD8+ Tcells
0.504849	0.506753	0.263723	0.189196	0.0885618	0.186832	0.0692153	0.104331	0	0.0813445	0.223086	0.0260893	0.00306638	0.175302	0.140949	0.0926108	0.00374416	0.0512818	0	0.386005	0.591058	0.000247991	0	LUNG	chronic	CD4+ T cells
0.4572	0.453345	0.0161037	0.154174	0.0207533	0.0268194	0.0224093	0.0276133	0	0.0846748	0.0360869	1.91406e-05	0.00401056	0.0683437	0.083589	0.034904	0.00149815	0.000457962	0	0.352392	0.37552	0	0	LUNG	chronic	CD4+ T cells
0	0	0.00866665	0.134995	0.0152894	0.0379849	0.0013455	0.0176642	0	0.0144755	0.0382293	0.0379863	0.00641899	0.0409527	0.0552566	0.00247826	0	0	0	0.0206172	0.148964	0	0	LUNG	chronic	CD4+ T cells
0.0751825	0.0358818	0.00652348	0	0.0117907	0.133002	0	0.0792411	0	0	0.051247	0.120323	0	0.02398	0.022258	6.81648e-05	0	0	0	0.0643954	0.125268	0	0	LUNG	chronic	CD4+ T cells
0.0896897	0.0378744	0.0153147	0.001119	0.0739127	0.0233535	0.0819667	0.0570641	0	0.00559053	0.00447383	0	0.0020259	0.00873901	0.0204291	0.00145977	0	0	0	0.0208815	0.106869	0.00938782	0	LUNG	chronic	CD4+ T cells
0.314534	0.169965	0.0107636	0.0366282	0.0275432	0.00436748	0.285405	0.263038	0	0.01945	0.0308851	0	0	0.0374763	0.0299002	0.0152283	0.00643916	0.0600377	0	0.106976	0.232017	0.00171943	0	LUNG	chronic	CD4+ T cells
0.196707	0.241962	0.017974	0.00351394	0.0361153	0.103866	6.41024e-05	0.0203608	0	0.00809837	0.139252	0.00388198	0.00209929	0.0485187	0.052373	0.00811556	0	0.000165196	0	0.0366685	0.351434	0.0506599	0	LUNG	chronic	CD4+ T cells
0.181602	4.40256e-06	0.447991	0.0208842	0.0495178	0.124849	0.0385997	0.0592328	0	0.00122015	0.161445	0.0497554	0.00199348	0.271188	0.202804	0.0376445	0	0	0	0.277333	0.40465	0.0669256	0	LUNG	chronic	CD8+ Tcells
0.151578	0.087923	0.0032785	0.0755587	2.31198e-05	0.00997035	0.00275019	0.00921042	0	0.0129132	0.00358779	0	0	0.0120472	0.0151525	0.000389904	0.000164773	0	0	0.0560963	0.0802878	0	0	LUNG	chronic	CD4+ T cells
0.22502	0.0990713	0.00267513	0.153387	0.00551299	0.0212185	1.62165e-05	0.0382217	0	4.5405e-05	0.00131365	0	0	0.00834317	0.0139033	0	0	0.00060699	0	0.293511	0.0931045	0	0	LUNG	chronic	CD4+ T cells
0.180774	0.070845	0.00494768	0.139237	0.0462448	0.0938908	0	0.0312803	0	6.66952e-05	0.00185302	0	1.44316e-05	0.00523712	0.0308572	4.59568e-05	0	0	0	0.198684	0.135536	0	0	LUNG	chronic	CD4+ T cells
0	0.0665814	0.00456032	0	0.0486501	0.00455605	0.00253632	0.128238	0	0	0.00112149	0.000360806	0	0.00799934	0.0127679	4.28126e-07	0	0.0146837	0	0.0235202	0.104492	0.00153818	0	LUNG	chronic	CD4+ T cells
0.173665	0.00345418	0.0171321	0.00135889	0.0137389	0.093949	0.00250553	0.0425627	0	0.000306192	0.0279296	0.00443757	0.00419118	0.013237	0.0226507	0.000243617	0	0	0	0.0158343	0.137522	0	0	LUNG	chronic	CD4+ T cells
0.0496694	0.0813943	0.0101869	0.00741447	0.0333719	0.0626249	0.040537	0.0717034	0	0.155623	0.02778	0	0.000541319	0.0178402	0.0261058	0.0214384	0.00037328	0.162068	0	0.145701	0.135098	0	0	LUNG	chronic	CD4+ T cells
0.0052883	0.139084	0.0101071	0.0476851	0.0331633	0.0428925	0.129678	0.124752	0	0.00121136	0.0211315	0	0	0.00647041	0.0244462	0	0.00140458	0	0	0.19643	0.143596	0.0423991	0	LUNG	chronic	CD4+ T cells
0.0596363	0.0629032	0.0118932	0.019175	0.0290177	0.152615	0.00240822	0.0623726	0	0.000769315	0.105878	0.0243791	0.000966001	0.0374744	0.0292305	0.0625267	0.00284257	0.00410808	0	0.178186	0.224239	0.00039423	0	LUNG	chronic	CD4+ T cells
0.0701007	5.08322e-06	0.256756	0.0239554	0.02002	0.173991	0.00502579	0.0488369	0	0.00841847	0.0636937	0.00300366	8.96755e-05	0.149438	0.061781	0.021486	0.00892124	0.000164214	0	0.107433	0.179066	0.00186974	0	LUNG	chronic	CD8+ Tcells
0.0487024	0	0.214868	0	0.0331107	0.294678	3.91972e-05	0.00673103	0	0	0.00332537	0	0.00238073	0.068926	0.0834458	0.000112063	0.249945	0	0	0.0100308	0.114887	0.31234	0	LUNG	chronic	CD8+ Tcells
0.0939478	0	0.19604	0.00204558	0.00609932	0.138045	0.0025154	0.0182126	0	0.000745471	0.00933523	0	0	0.11159	0.0823128	0.00448635	0	0	0	0.0863915	0.0784581	0.124898	0	LUNG	chronic	CD8+ Tcells
0.0803218	0.0921389	0.0160057	0.00595749	0.0497344	0.150762	0.0109831	0.058956	0	0.00846603	0.0321465	0.00356619	0.00206235	0.0723287	0.0665722	0.0322171	0	0	0	0.271498	0.154619	0	0	LUNG	chronic	CD4+ T cells
0.0844464	0.0955808	0.0233241	0.0148965	0.0606605	0.269614	0.0570913	0.085956	0	0.00765204	0.10006	0.0878933	0.00374233	0.0659112	0.0685206	0.0485589	0.00151488	0.218298	0	0.279032	0.389033	0	0	LUNG	chronic	CD4+ T cells
0.221078	0.167841	0.0400047	0.0414992	0.00420702	0.0279885	0	0.00471677	0	0.00525039	0.00163354	0	2.06905e-05	0.0103465	0.0186955	0.00360809	0	0.00219367	0	0.0540977	0.109557	0.00149327	0	LUNG	chronic	CD4+ T cells
0.0647828	0.0785552	0.029638	0.00687958	0.0233443	0.178514	0.0278097	0.0738951	0	0.00803379	0.057403	0.0206512	0.00950079	0.0278865	0.0424172	0.0114099	0.000872447	0.00957877	0	0.0729083	0.232928	0	0	LUNG	chronic	CD4+ T cells
0.0809472	0.00367211	0.0908255	0.00202976	0.104479	0.241632	8.84257e-06	0.00846793	0	0	0.0862485	0.00263128	0.000116702	0.0389724	0.0431156	0.0016936	0	0.00112808	0	0.0824589	0.214108	0.0686038	0	LUNG	chronic	CD4+ T cells
0.0334864	0	0.257214	3.98655e-05	0.0206187	0.0822446	8.2395e-05	0.0137586	0	0.000324573	0.0869766	0.105249	9.32464e-07	0.0266995	0.0233276	0.00545728	0	0	0	0.060955	0.191047	0.0666034	0	LUNG	chronic	CD8+ Tcells
0.0202486	0.0884741	0.0146676	0.0696453	0.0271593	0.174868	0.0179581	0.151492	0	0.0137483	0.055891	0.00532664	0.000443517	0.0309208	0.0338744	0.00729423	0.00384348	0.00442291	0	0.423356	0.217455	0.00687036	0	LUNG	chronic	CD4+ T cells
0.241499	0.00372573	0.407002	0.033882	0.0504537	0.209988	5.79308e-05	0.0191299	0	0.00120811	0.151164	0.012796	0	0.150677	0.199216	0.0027207	0.0285449	0.0290497	0	0.10193	0.258411	0.00133937	0	LUNG	chronic	CD8+ Tcells
0.0218495	0	0.00674331	0	0.0145066	0.0897912	0	0.0106964	0	0	0.00108144	0.000288267	0	0.0783724	0.0255272	5.256e-06	0	7.76884e-05	0	0.208816	0.113867	0	0	LUNG	chronic	CD8+ Tcells
0.0245111	0	0.152198	0	0.0155534	0.0340768	0	0.0363599	0	0	0.000543466	0	0	0.00873877	0.0238634	0.000396237	0	0	0	0.0742179	0.0574661	0.000459861	0	LUNG	chronic	CD8+ Tcells
0.0951932	0	0.211344	4.38726e-06	0.0162635	0.0906604	0.000415528	0.0281207	0	0	2.66366e-05	0	0.0167237	0.193847	0.178658	0.00978061	0	0	0	0.254239	0.127498	0.0697431	0	LUNG	chronic	CD8+ Tcells
0.232103	0.257409	0.0116103	0.00970185	0.0104101	0.13233	0.000490727	0.00701963	0	0.000217024	0.0109135	0.00250624	0	0.0253956	0.0199502	0.00948925	0	0.00809588	0	0.0711283	0.196472	0	0	LUNG	chronic	CD4+ T cells
0.00976359	0	0.195362	0	0.0268586	0.0929634	0	0.00517028	0	0	0	0	0	0.00186694	0.011989	0.00101419	0	9.69312e-05	0	0.00497345	0.0548467	0.00196337	0	LUNG	chronic	CD8+ Tcells
0.236366	0.530355	0.030413	0.025518	0.111705	0.382435	0.0570505	0.109768	0	0.00234059	0.226894	0.0136516	0.000828939	0.200045	0.0760621	0.0129363	0.132692	0.00974972	0	0.528183	0.434782	0.00419162	0	LUNG	chronic	CD4+ T cells
0.637203	0.275501	0.11622	0	0.0058809	0.0340098	0.711897	0.138562	0	0	0.000638804	0	2.31117e-05	0.0425077	0.0571865	0.00645186	0	0	0	0.154022	0.333356	0.289143	0	LUNG	chronic	CD4+ T cells
0.0364501	0.00116963	0.192602	0	0.0113547	0.0805271	0	0.0169245	0	0.000275969	0.0244183	0.150811	3.53987e-05	0.305491	0.0852037	0.00202237	0	0	0	0.267599	0.16944	0	0	LUNG	chronic	CD8+ Tcells
0.151276	0.0224405	0.0529193	0.0132983	3.18533e-06	0.00842291	0.000461832	0.00153052	0	0	9.43576e-06	0	0	0.0849772	0.0398848	0	0	0	0	0.136028	0.108628	0	0	LUNG	chronic	CD8+ Tcells
0.0447611	9.88628e-05	0.190241	0	0.000197638	0	0.000151869	0.0177951	0	0	0.00157903	0	0	0.0173825	0.010947	0.154008	0	0	0	0.0157451	0.0635595	0	0	LUNG	chronic	CD8+ Tcells
0.0832313	0.029005	0.0060354	0	0.0223239	0.167828	0	0.00655901	0	1.9846e-05	0.0242032	0.00023489	0	0.0257794	0.0190728	3.76928e-05	0	0.000774549	0	0.234824	0.100671	0.000442687	0	LUNG	chronic	CD4+ T cells
0.0304041	0	0.165135	0	0.000608665	5.62655e-06	0.00025155	0.0457002	0	0	0	0	0	0.0188753	0.0138838	0.00217677	0	0.00823613	0	0.0157163	0.028947	0	0	LUNG	chronic	CD8+ Tcells
0.00184362	0.249135	2.21902e-05	0	0.0467842	0.039062	0.248876	0	0	0.0866026	0.302855	0	0.00224742	0.2124	0.0166948	0.0371555	0	0.03398	0	0.337682	0.0283341	0.0446474	0	LUNG	chronic	CD4+ T cells
0.00904462	0.378312	0.000888278	0	0.076864	0.0908951	0.503591	0	0	0.274464	0.593723	0	0.0110584	0.51974	0.0502673	0.127805	0	0.181057	0	0.688747	0.081943	0.0886049	0	LUNG	chronic	CD8+ Tcells
0.124991	0.18458	0.113709	0	0.0480305	0.107389	0.10678	0	0	0.0302071	0.180144	0.261271	0.00267529	0.0585881	0.0162504	0.0271052	0.0053769	0.0102117	0	0.148211	0.183564	0.0213332	0	LUNG	chronic	CD4+ T cells
0.0694339	0.278798	0.0209522	0	0.129543	0.374166	0.134906	0	0	0.0406872	0.324912	0.390962	0.0226292	0.0629789	0.0292529	0.0358397	0	0.0676827	0	0.152684	0.211347	0.130834	0	LUNG	chronic	CD4+ T cells
0.160763	0.274542	0.00362193	0	0.0529799	0.29511	0.243398	0	0	0.000872568	0.0641288	0.124212	5.94505e-05	0.0450278	0.00844876	0.00790156	0	0.0230329	0	0.105188	0.0987803	0.0103048	0	LUNG	chronic	CD4+ T cells
0.185806	0.261992	0.463657	0	0.0543708	0.138795	0.188424	0	0	0.000474629	0.139451	0.252911	0.0052446	0.298276	0.028158	0.0360059	0	0.0351943	0	0.328712	0.197896	0.0300806	0	LUNG	chronic	CD8+ Tcells
0.156363	0.237197	0	0	0.112561	0.106838	0.10979	0	0	0.00209088	0.17237	0.157682	0.00154407	0.0170943	0.0865104	0.00876106	0	0.0943955	0	0.180408	0.145962	0.126802	0	LUNG	chronic	CD4+ T cells
0.217099	0.348193	0	0	0.0943223	0.000202668	0.0447359	0	0	0.00122155	0.105694	0.112668	7.61385e-06	0.0341666	0.0283551	0.00934287	0	0.0143235	0	0.13082	0.156859	0.0815646	0	LUNG	chronic	CD4+ T cells
0.184677	0.180284	0.00350481	0	0.00531814	0.000134795	0.0414964	0	0	0.100789	0.0989041	0.207174	0.00205262	0.0527551	0.0118065	0.0225413	0	0.0749596	0	0.164542	0.162358	0.0319686	0	LUNG	chronic	CD4+ T cells
0.137015	0.320639	0	0	0.177668	0.587268	0.0683243	0	0	0.0290437	0.138741	0.210155	0.0114105	0.0182942	0.0128186	0.00739688	0	0.0262464	0	0.23096	0.0824965	0.000977947	0	LUNG	chronic	CD4+ T cells
0.382653	0.349643	0.013516	0	0.0846266	0.107399	0.191523	0	0	0.04313	0.298343	0.323374	0.0123928	0.10974	0.0412737	0.0512095	0	0.122129	0	0.258131	0.416995	0.0998561	0	LUNG	chronic	CD4+ T cells
0.57708	0.410622	0.503872	0	0.0621252	0	0.257865	0	0	0.0634598	0.359411	0.484212	0.0571071	0.364013	0.0549482	0.159779	0	0.248442	0	0.504289	0.629163	0.0433938	0	LUNG	chronic	CD8+ Tcells
0.19466	0.184481	1.91646e-05	0	0.0490603	0.00163439	0.0463676	0	0	0.0133674	0.0996745	0.179146	0.00345345	0.0369219	0.0126111	0.0172108	0	0.0345561	0	0.0986989	0.156093	0.0879346	0	LUNG	chronic	CD4+ T cells
0.0960069	0.194186	0	0	0.354157	0.548096	0.167796	0	0	0.0616299	0.264369	0.244264	0.00665823	0.043179	0.0219074	0.0214507	0.00441786	0.0719383	0	0.447865	0.218643	0.00192032	0	LUNG	chronic	CD4+ T cells
0.28605	0.291309	0.278521	0	0.0717805	0.0454514	0.024006	0	0	0.00230868	0.082949	0.183391	0.00817148	0.0413491	0.0168181	0.0109145	0.000477746	0.0623972	0	0.11298	0.221739	0.111815	0	LUNG	chronic	CD8+ Tcells
0.285624	0.487435	0	0	0.0209082	0.101136	0.0170132	0	0	0.00294798	0.0734019	0.269824	0.0845633	0.0586479	0.00824532	0.00910266	0	0.0407908	0	0.0644183	0.212612	0.00430061	0	LUNG	chronic	CD4+ T cells
0.345976	0.292213	0.34029	0	0.0741535	0.114431	0.031157	0	0	0.000369119	0.126996	0.284005	0	0.162466	0.106124	0.0249551	0.00187469	0.310244	0	0.231852	0.408083	0.0489482	0	LUNG	chronic	CD8+ Tcells
0.101481	0.311368	0	0	0.125968	0.515318	0.0110778	0	0	0.00358681	0.108799	0.267607	0.00195053	0.0231636	0.0113355	0.00437386	0	0.0517926	0	0.100431	0.0987471	0.00212666	0	LUNG	chronic	CD4+ T cells
0.633818	0.169976	0.0138656	0	0.087682	0.0131236	0.400566	0	0	0.0557827	0.17716	0.410818	0.00373019	0.202764	0.0277388	0.113004	0.000991909	0.109292	0	0.349954	0.0199845	0.0385376	0	LUNG	chronic	CD4+ T cells
0.164269	0.256077	0	0	7.50953e-06	0	0.00104378	0	0	0	0.017068	0.119912	0.000942614	0.0130092	0.00447913	0.00059244	0	0.00384749	0	0.0345586	0.0554294	0.0136373	0	LUNG	chronic	CD4+ T cells
0.494944	0.126193	0.00515496	0	0.0484789	0.126182	0.241132	0	0	0.0270533	0.125182	0.283584	0.00523057	0.104784	0.0214572	0.0461944	0.0103546	0.0229518	0	0.163596	0.0238522	0.0512103	0	LUNG	chronic	CD4+ T cells
0.345771	0.125429	0.337098	0	0.0658058	0.013774	0.0664073	0	0	0.000241584	0.0965238	0.178007	0.00519964	0.055386	0.0185732	0.0182056	0.000524277	0.00596068	0	0.271613	0.189895	0.166987	0	LUNG	chronic	CD8+ Tcells
0.115353	0.251376	0.0177382	0	0.00879847	0.019188	0.0213235	0	0	0.00411577	0.0326086	0.111629	0.00721738	0.0333798	0.011743	0.0102952	0	0.00167474	0	0.092067	0.143882	0.0712474	0	LUNG	chronic	CD4+ T cells
0.378481	0.584858	0	0	0.0138205	0	0.118234	0	0	0.000245812	0.121734	0.28742	0.0134241	0.0791943	0.0115474	0.0296945	0	0.0438315	0	0.513363	0.281204	0.0136493	0	LUNG	chronic	CD4+ T cells
0.204805	0.267478	0.0606613	0	0.0198959	0.0209433	0.029651	0	0	0	0.0501625	0.215649	0.024258	0.0541039	0.0136708	0.0199184	0	0.0508171	0	0.120665	0.21841	0.122078	0	LUNG	chronic	CD4+ T cells
0.121117	0.106652	0.00655042	0	0.0240551	0.0011194	0.0029588	0	0	0.0177076	0.0157606	0.123561	0.011569	0.091697	0.0104512	0.0424071	0.0039316	0.0805502	0	0.0789094	0.132235	0.00581566	0	LUNG	chronic	CD4+ T cells
0.871255	0.938851	0.593426	0	0.0931026	0	0.340023	0	0	0.0133361	0.228749	0.57246	0.0216515	0.490197	0.0507401	0.17256	0	0.0384477	0	0.881041	0.866825	0.0282532	0	LUNG	chronic	CD8+ Tcells
0.179915	0.342787	0	0	0.0771022	0.00589448	0.00637308	0	0	0	0.0299279	0.176915	0.0240623	0.0208908	0.00934824	0.0250429	0	0.0128921	0	0.0782634	0.257351	0.00203572	0	LUNG	chronic	CD4+ T cells
0.183535	0.237262	0.00105067	0	0.0084104	0	0.02239	0	0	0	0.0112454	0.100695	0.00303199	0.0324274	0.00874708	0.0141543	0	0.00663455	0	0.107882	0.12707	0.00669674	0	LUNG	chronic	CD4+ T cells
0.481598	0.625409	0.0187826	0	0.0539027	0	0.067695	0	0	1.05878e-05	0.0492749	0.308022	0.0149514	0.121352	0.0194561	0.0607202	0.00103462	0.00754143	0	0.209162	0.430237	0.0113236	0	LUNG	chronic	CD4+ T cells
0.285075	0.317105	0.0012054	0	0.0406022	0.00149915	0.0419235	0	0	1.58658e-05	0.101485	0.270272	0.0122826	0.0482469	0.0138109	0.0453345	0	0.161997	0	0.166294	0.36058	0.0160413	0	LUNG	chronic	CD4+ T cells
0.330526	0.502371	0	0	0.0330549	0	0.00893003	0	0	0	0.125989	0.18365	0.0110746	0.0296458	0.0113495	0.0594236	0	0.0292543	0	0.0990528	0.199235	0.000402108	0	LUNG	chronic	CD4+ T cells
0.260882	0.171063	0.000107645	0	0.0017631	4.67674e-05	0.0145165	0	0	0.000432028	0.0516145	0.113431	0.00334427	0.0444671	0.0275611	0.018261	0	0.127371	0	0.0836652	0.0851217	0.00258337	0	LUNG	chronic	CD4+ T cells
0.389313	0.474407	0	0	0.0124556	0.00451941	0.0178585	0	0	0.0106728	0.0413369	0.140288	0.007565	0.0554354	0.0186854	0.0123698	0	0.128809	0	0.0870495	0.228136	0.0391814	0	LUNG	chronic	CD4+ T cells
0.121541	0.195989	0.0135188	0	0.202062	5.5107e-05	0.00250298	0	0	0	0.0188917	0.185564	0.0309852	0.0671406	0.0154345	0.00479208	0	0.0911724	0	0.107785	0.148584	0.0489936	0	LUNG	chronic	CD4+ T cells
0.163925	0.0837229	0.113684	0	0	0	0.00482139	0	0	0	0.00813294	0.142689	0	0.141516	0.0452393	0.206764	0	0.016372	0	0.471862	0.166353	0	0	LUNG	chronic	CD8+ Tcells
0.430733	0.441777	0.248426	0	0.0556678	0.0187455	0.0710326	0	0	0.042222	0.24151	0.387578	0.0208767	0.123357	0.0258797	0.0396605	0	0.294426	0	0.152145	0.405804	0.0618714	0	LUNG	chronic	CD8+ Tcells
0.414057	0.564959	0.648985	0	0.275457	0.213318	0.165267	0	0	0.26175	0.571534	0.607954	0.0700809	0.390989	0.0889982	0.174259	0.337379	0.681167	0	0.231888	0.524323	0.00414787	0	LUNG	chronic	CD8+ Tcells
0.453959	0.41862	0.57175	0	0.0860516	0	0.145059	0	0	0.278089	0.172132	0.370324	0.0442945	0.172456	0.0559117	0.0822213	0	0.209701	0	0.166727	0.484208	0.120437	0	LUNG	chronic	CD8+ Tcells
0.2522	0.0741695	0.612907	0	0.281937	0.263839	0.0662552	0	0	0.0933442	0.0971634	0.279009	0.0114118	0.118637	0.107454	0.0853492	0.000187327	0.131209	0	0.0979962	0.336159	0.0483866	0	LUNG	chronic	CD8+ Tcells
0.201438	0.340186	0.167879	0	0.339659	0.0155817	0.261544	0	0	0.289791	0.279967	0.357444	0.0481569	0.0584571	0.0508115	0.0876393	0.0189487	0.116402	0	0.0921744	0.465408	0.294783	0	LUNG	chronic	CD4+ T cells
0.0188749	0.136921	0.000124802	0	0.102163	0.0749715	0.163621	0	0	0.0450682	0.134917	0.0135222	0.0607344	0.221183	0.0210518	0.0264605	0	1.21437e-06	0	0.338528	0.00963486	0	0	LUNG	chronic	CD8+ Tcells
0	0	0.0311515	0	0.0961002	0	0.0569344	0	0	0	0.0510084	0	0.000918979	0.136816	0.0292577	0.0490294	0	0.381383	0	0.393246	0.0136359	1.28634e-05	0	LUNG	chronic	CD8+ Tcells
0.173836	0.195684	0	0	0.00482255	6.97553e-05	0.0340029	0	0	0	0.0179687	0.0631517	0.00296503	0.3311	0.00437035	0.228868	0	5.72909e-07	0	0.355531	0.04127	0.000118947	0	LUNG	chronic	CD8+ Tcells
0.164856	0.367459	0	0	0.0421597	0.143552	0.00172663	0	0	0	0.213431	0.102594	0.056882	0.00111282	0.0129249	0.0370962	0.000165121	0.00106529	0	0.0782521	0.252136	0.0134053	0	LUNG	chronic	CD4+ T cells
0.238871	0.176644	0.00130792	0	0.0314596	0	0.00169286	0	0	0	0.0313967	0.116004	0.0928682	0.0183137	0.0158795	0.00656693	0	0.0169307	0	0.0808059	0.183012	0.00376208	0	LUNG	chronic	CD4+ T cells
0.164749	0.586393	0	0	0.248473	0.44682	0.0187197	0	0	0.00141938	0.173199	0.11345	0.0142917	0.00698683	0.013918	0.0410606	0	0.00399922	0	0.120999	0.275377	0.00349765	0	LUNG	chronic	CD4+ T cells
0.546515	0.0974721	0.34389	0	0.0276031	0.0094997	0.0333546	0	0	0.000217443	0.082397	0.151612	0.0981473	0.0454157	0.0183374	0.0206021	0	0.0124668	0	0.12618	0.330686	0.0602852	0	LUNG	chronic	CD8+ Tcells
0.43582	0.0989343	0.00463286	0	0.00485949	0.009581	0.023064	0	0	0	0.0675529	0.159391	0.0120047	0.0383826	0.0155087	0.081241	0	0.0609487	0	0.0861768	0.21195	0.023913	0	LUNG	chronic	CD4+ T cells
0.134613	0.00915089	0.0704433	0	0.00487028	8.24022e-05	0.0105861	0	0	0.000418806	0.0197239	0.0546042	0.0107237	0.0255812	0.0079577	0.0067304	0	0.0150258	0	0.0496709	0.0468983	2.83547e-05	0	LUNG	chronic	CD8+ Tcells
0.336119	0.110941	0.619705	0	0.0149953	0.00583078	0.0988112	0	0	1.75188e-05	0.130647	0.217502	0.0134317	0.250841	0.136327	0.209307	0	0.00880182	0	0.201411	0.294318	0.0501901	0	LUNG	chronic	CD8+ Tcells
0.195805	0.411541	0.000649299	0	0.101629	0.0831411	0.141494	0	0	0.00247072	0.139789	0	0	0.0301599	0.0291568	0.156019	0	0.00314177	0	0.282534	0.245529	0.20152	0	LUNG	chronic	CD4+ T cells
0.387589	0.415658	0	0	0.0274655	0.00565158	0.0178199	0	0	2.16473e-05	0.0416737	0.143685	0.0217645	0.0365083	0.0353943	0.0102016	0	0.0130724	0	0.0631666	0.231742	0.0198144	0	LUNG	chronic	CD4+ T cells
0.310932	0.132208	0.0464148	0	0.236995	0.356855	0.323199	0	0	0.0694954	0.384772	0.257763	0.0461591	0.075146	0.282774	0.0614016	0.00127529	0.118736	0	0.237885	0.3814	0.137517	0	LUNG	chronic	CD8+ Tcells
0.0589127	0.0962363	0.000205055	0	0.18401	0.149708	0.316048	0	0	0.0356052	0.213329	0.124348	0.00778249	0.0168766	0.0531518	0.0572081	0.0224362	0.00982545	0	0.17545	0.264878	0.118095	0	LUNG	chronic	CD4+ T cells
0.284393	0.344878	0	0	0.0232924	0	0.0372369	0	0	0.00592519	0.0231404	0.177362	0.043648	0.0411847	0.0111266	0.0102462	0	0.000316317	0	0.158612	0.237849	0.0900906	0	LUNG	chronic	CD4+ T cells
0.173569	0.433473	0	0	0.0520133	0.0174712	0.0373662	0	0	0.00882882	0.0480386	0.12822	0.00199143	0.0307146	0.0100584	0.0041858	0	0.0292998	0	0.472249	0.141624	2.53964e-05	0	LUNG	chronic	CD4+ T cells
0.0834447	0.17502	0	0	0.0654987	0.168165	0.0594595	0	0	0.0100749	0.463113	0.16696	0.0700319	0.0191362	0.0163328	0.139077	0	2.49651e-07	0	0.567782	0.231073	0.152181	0	LUNG	chronic	CD4+ T cells
0.0643668	0.146801	0	0	0.156617	0.467274	0.282286	0	0	0.00176605	0.0562509	0.122907	0.00522555	0.00488805	0.0155357	0.00431722	0	0.123813	0	0.0752336	0.200389	0.00558194	0	LUNG	chronic	CD4+ T cells
0.0510935	0.0871213	0	0	0.0890743	0.474891	0.197849	0	0	0.000206624	0.0557286	0.112876	0.00507774	0.00423377	0.0124668	0.0020117	0	0.0925315	0	0.0587045	0.164495	0.00245751	0	LUNG	chronic	CD4+ T cells
0.383427	0.546717	0	0	0.0906954	0.529649	0.0268343	0	0	0.00177053	0.00475375	0.100193	0.021555	0.00920538	0.00778956	0.00789676	0	0.00385667	0	0.196594	0.154261	0.00721933	0	LUNG	chronic	CD4+ T cells
0.150403	0.0710475	0	0	0.0266955	0.411512	0.00555621	0	0	9.90855e-06	0.0159849	0.0940079	0.00125358	0.0027895	0.00462431	0.00580008	0	0.00389188	0	0.265198	0.0310433	0.00166437	0	LUNG	chronic	CD4+ T cells
0.152883	0.0942341	0	0	0.00388111	0.18189	0.00287317	0	0	0.000100737	0.0189466	0.0556893	7.29557e-05	0.00623522	0.00385116	0.000512998	0	0.0132818	0	0.240663	0.0082061	1.47666e-07	0	LUNG	chronic	CD4+ T cells
0.0307138	0	0	0	0.0293266	0	0.163589	0	0	0	0.0369612	0.180431	0.00536289	0.0525667	0.0120681	0.00943281	0	0.0396273	0	0.366257	0.318213	0.0134147	0	LUNG	chronic	CD8+ Tcells
0.279863	0.381768	0	0	0.0920912	0.0504703	0.460376	0	0	2.28121e-07	0.0729658	0.202721	0.227852	0.0270875	0.0113141	0.0257309	0.313319	0.018797	0	0.135029	0.289432	0.105405	0	LUNG	chronic	CD4+ T cells
0.000910943	0	0	0	0.0186005	0	0.184004	0	0	0.000270243	0.0542328	0.242857	0.0036919	0.0427191	0.0103979	0.024285	0	0.261548	0	0.372424	0.352492	0.0103404	0	LUNG	chronic	CD8+ Tcells
0.233193	0.27369	0.00205808	0	0.134577	0.0758197	0.531561	0	0	0.00012533	0.118101	0.237928	0.186251	0.0434518	0.0386456	0.0671688	0.020742	0.0168443	0	0.105687	0.320722	0.291822	0	LUNG	chronic	CD4+ T cells
0.0395452	0.155924	0	0	0.0149642	0	0.00518135	0	0	0	0.0553756	0.129826	0.00146766	0.00246943	0.00558458	0.000271037	0	0.0235105	0	0.0196832	0.0153802	0.00799119	0	LUNG	chronic	CD4+ T cells
0.162554	0.151846	0	0	0.00317117	0	0.00362408	0	0	0.00144158	0.00110659	0.0697819	0.000558628	0.00485859	0.00289346	0.00728097	0	0.030751	0	0.328848	0.0291803	0.00106653	0	LUNG	chronic	CD4+ T cells
0.0569892	0.11952	0.0112783	0	0.435134	0.367818	0.315814	0	0	0.00176986	0.0703816	0.188298	0.0103997	0.0514373	0.0302531	0.0256649	0.0886044	0.0297911	0	0.163003	0	0.0252131	0	LUNG	chronic	CD4+ T cells
0.169988	0.210079	0	0	0.00930402	0	0.0191617	0	0	0.000336283	0.0475134	0.121472	0.0158771	0.0266419	0.00784281	0.00334197	0	0.00267336	0	0.075819	0.0661911	0.0420616	0	LUNG	chronic	CD4+ T cells
0.27224	0.0514554	6.16723e-05	0	0.0403739	0	0.0577451	0	0	0.00201539	0.0788579	0.171312	0.0232875	0.160199	0.0564388	0.136122	0	0.00663363	0	0.392795	0.236999	0.0350914	0	LUNG	chronic	CD8+ Tcells
0.0885734	0.00603412	0.0414585	0	0.0024314	0	0.000545676	0	0	0	0.0703541	0.0657286	0.00411595	0.0594975	0.00487019	0.0496943	0	0.0022544	0	0.0235009	0.0450435	0	0	LUNG	chronic	CD8+ Tcells
0.127526	0.0519318	0.0399049	0	0.0279677	0.00100987	0.00596883	0	0	0	0.0234362	0.0737829	0.00147536	0.00953948	0.00663922	0.00823396	0	0.00329064	0	0.0386468	0.038282	0.0187307	0	LUNG	chronic	CD8+ Tcells
0.210862	0.222001	0	0	0.0129253	0.0388573	0.0111658	0	0	0.00196909	0.0125431	0.147621	0.0349956	0.0334883	0.00832648	0.00269992	0	0.00099617	0	0.106122	0	0.0333882	0	LUNG	chronic	CD4+ T cells
0.11334	0.0686671	0	0	0.0359541	0	0.00838006	0	0	0.000344846	0.047061	0.0562861	0.0130718	0.00304339	0.0052271	0.00982573	0	0.0408801	0	0.0283777	0.0502016	0.0133314	0	LUNG	chronic	CD4+ T cells
0.37091	0.462771	0	0	0.0565493	0.00792393	0.0510587	0	0	0	0.0590754	0.112759	0.0093111	0.0219035	0.00879177	0.00835637	0	0.0175136	0	0.121737	0.150541	0.11202	0	LUNG	chronic	CD4+ T cells
0.270232	0.585689	0	0	0.100634	0.0766775	0.234837	0	0	0.00463931	0.519116	0.314643	0.0110985	0.0760909	0.0287024	0.0712581	0	0.0100613	0	0.945969	0.445665	3.68199e-05	0	LUNG	chronic	CD4+ T cells
0.176102	0.125429	0	0	0	0.057777	0.239272	0	0	0.000246814	0.236121	0.583256	0.196441	0.24059	0.0135493	0.0178177	0.0541169	0	0	0.430669	0	0	0	LUNG	chronic	CD8+ Tcells
0.160495	0.204799	0	0	0.261048	0.484151	0.167432	0	0	0.11592	0.322114	0.221199	0.0205052	0.0405065	0.0308623	0.0457617	0.00101669	0.0456096	0	0.42221	0.343597	0.0114996	0	LUNG	chronic	CD4+ T cells
0.0811427	0.0431155	0.0310986	0	0.0487427	0	0.00192559	0	0	0.00257375	0.00816858	0.0744561	0.00197376	0.00490317	0.0041007	0.00116153	0	0.101347	0	0.0194365	0.0616993	0.0489981	0	LUNG	chronic	CD4+ T cells
0.38648	0.0390456	0.000549004	0	0.0189206	0.017066	0.0866286	0	0	0.0134712	0.0881477	0.00470169	7.83663e-05	0.122079	0.00183602	2.79005e-05	0.00297397	0.0170933	0	0.169726	0.000202725	0	0	LUNG	chronic	CD4+ T cells
0.149795	0.109919	0	0	0.00208173	0.00569489	0.0021831	0	0	0.0261083	0.00343879	0.0870051	0.00168711	0.00723212	0.00574795	0.00148884	0	0.0711494	0	0.0744045	0.0258166	0	0	LUNG	chronic	CD4+ T cells
0.0767227	0.151423	0	0	0.0134858	0.00211159	0.00104668	0	0	0	0.0068397	0.0901463	0.00133132	0.00386575	0.00384409	0.000659073	0	0.0546591	0	0.037801	0.0328007	0.00265335	0	LUNG	chronic	CD4+ T cells
0.106621	0.212286	0	0	0.00970094	0.0126031	0.00598695	0	0	0.00107536	0.00823573	0.102413	0.000379661	0.00417636	0.00449839	0.00721793	0	0.0156823	0	0.0767836	0.0446538	0.00477887	0	LUNG	chronic	CD4+ T cells
0.0847593	0.171276	0	0	0.00737462	0	0.00986143	0	0	0	0.00287257	0.107062	0.000829223	0.00645084	0.00524299	0.000619332	0	0.0519204	0	0.0481707	0.0619726	0.00104121	0	LUNG	chronic	CD4+ T cells
0.0889297	0.130985	0.000193328	0	0.0173647	0	0.0126207	0	0	0	0.0164925	0.110002	0.000536897	0.0168225	0.00608897	0.0153682	0	0.0385808	0	0.0577626	0.0618764	0.0395942	0	LUNG	chronic	CD4+ T cells
0.178119	5.91802e-05	0.0743989	1.79963e-05	0.0184603	0.0633119	0	0.0645993	0	0	0.0580536	0	0	0	0	0.00834605	0	0	0.0736299	0.01007	0.0361922	0.000169309	0	LUNG	chronic	CD8+ Tcells
0.299711	0.19031	0	0	0.0427525	0	0	0	0	0	0.00639311	0	0	0	0	0.00103608	0	0	0.0760822	0.0242921	0.000119671	2.16414e-05	0	LUNG	chronic	CD4+ T cells
0.308986	0.316778	2.43541e-05	6.84782e-05	0.085615	0.258343	0	0.000522749	0.187558	0	0.0470318	0	0	0	0	0.012917	0	0	0.396381	0.431094	0.011326	0.00332726	0	LUNG	chronic	CD4+ T cells
0	0.000188233	0	0	0.000479564	0.0212423	0	0	0	0	0.0124851	0	0	0	0	0.00212601	0	0	0.283957	0.00266641	0.0371105	0.00105093	0	LUNG	chronic	CD4+ T cells
0	0	0	0	8.25692e-06	0.00468812	0	0	0	0	0.00983862	0	0	0	0	0.00487019	0	0	0.262624	0.00117818	0	0.00755499	0	LUNG	chronic	CD4+ T cells
0	2.29059e-05	0	0	0.00508599	0.00250262	0	0	0	0	0.0126962	0	0	0	0	0.00568228	0	0	0.370873	0.00265075	1.42781e-05	0.00630863	0	LUNG	chronic	CD4+ T cells
0.00218288	0.00552964	0	0	0.0132956	0.122008	0	0	0	0	0.0350749	0	0	0	0	0.00562864	0	0	0.490741	0.00332677	0.112287	0.00159252	0	LUNG	chronic	CD4+ T cells
0.177115	0.266631	0	0.38777	0.0100143	0.0384062	0	0	0	0	0.0151835	0	0	0	0	0.00532366	0	0	0.0993718	0.468171	0.024171	0.0203862	0	LUNG	chronic	CD4+ T cells
0.584907	0.314594	0	0.00024356	0.000799028	0.0872726	0	0.254969	0	0	0.111711	0	0	0	0	0.0235655	0	0	0.137504	0.0269509	0.0712834	1.80671e-05	0	LUNG	chronic	CD4+ T cells
0.212157	0.287105	0	0.0474523	0.010475	0.067049	0	0.0169436	0	0	0.0248019	0	0	0	0	0.00548524	0	0	0.161233	0.0215925	0.0520476	0.0182952	0	LUNG	chronic	CD4+ T cells
0.294497	0.397112	0	0.000235294	0.0527751	0.11555	0	0	0	0	0.0617444	0	0	0	0	0.00787863	0	0	0.181081	0.590404	0.0484456	0.078338	0	LUNG	chronic	CD4+ T cells
0.308169	0.00641275	0	0	0.000185032	0	0	0.00560308	0	0	0.0239225	0	0	0	0	0.0160749	0	0	0.088245	0.00168683	1.94348e-05	0.101722	0	LUNG	chronic	CD4+ T cells
0.198744	0.054319	0	0.0275573	0.0424418	0.0194614	0	0.00317385	0	0	0.264083	0	0	0	0	0.00676396	0	0	0.321342	0.00520332	0.0496647	5.30546e-06	0	LUNG	chronic	CD4+ T cells
0.233288	0.305219	0	0.000805278	0.03826	0.0120131	0	0.00593059	0	0	0.0546735	0	0	0	0	0.0491095	0	0	0.258141	0.470829	0.0820192	0.00838881	0	LUNG	chronic	CD4+ T cells
0.294824	0.114173	0	0.429278	0.0518323	0.0122568	0	0.00757444	0	0	0.0415667	0	0	0	0	0.0179003	0	0	0.516224	0.180386	0.0352401	0.00466255	0	LUNG	chronic	CD4+ T cells
0.48307	0.639111	0	0.00350406	0.0259866	0.0739392	0	0.0317086	0.756041	0	0.141416	0	0	0	0	0.0211966	0	0	0.126539	0.347818	0.0319279	0.00815706	0	LUNG	chronic	CD4+ T cells
0.2191	0.0830882	0	0.0126959	0.0248637	0.0269967	0	0.00156649	0	0	0.111759	0	0	0	0	0.00400745	0	0	0.205571	0.0940865	0.0160957	0.0500839	0	LUNG	chronic	CD4+ T cells
0.169047	0.46985	0	0.00693722	0.00910501	0.0885373	0	0.000546384	0	0	0.193723	0	0	0	0	0.0427247	0	0	0.203588	0.365602	0.0772207	0.000112008	0	LUNG	chronic	CD4+ T cells
0.335547	0.36925	0	0.00368696	0.243744	0.0780254	0	0.0325981	0	0	0.0385257	0	0	0	0	0.0226551	0	0	0.19641	0.586464	0.00180361	2.02899e-05	0	LUNG	chronic	CD4+ T cells
0.161756	0.174098	0	0.544279	0.0275669	0.160414	0	0	0	0	0.125676	0	0	0	0	0.0136048	0	0	0.302147	0.284827	0.0291901	0.00357021	0	LUNG	chronic	CD4+ T cells
0.136273	0.0939583	0	0.00145886	0.131156	0.17335	0	0	0	0	0.027181	0	0	0	0	0.0132895	0	0	0.190032	0.0937246	0.123597	0.00369718	0	LUNG	chronic	CD4+ T cells
0.344519	0.322486	0	0.0462091	0.0538843	0.0251687	0	0.0155753	0	0	0.0233089	0	0	0	0	0.0115782	0	0	0.286383	0.468905	0.0135031	0.0517447	0	LUNG	chronic	CD4+ T cells
0.448494	0.303111	0	0.159687	0.0717845	0.0845488	0	0.0242177	0	0	0.0181728	0	0	0	0	0.00608044	0	0	0.14735	0.00772508	0.00530147	0.0187109	0	LUNG	chronic	CD4+ T cells
0.229277	0.555284	0	0	0.0880791	0.0263372	0	0.0360675	0	0	0.0247328	0	0	0	0	0.0179573	0	0	0.248807	0.352078	0.00860589	0.000610125	0	LUNG	chronic	CD4+ T cells
0.0210554	0.00118948	0	7.50424e-05	0.00812238	0.290596	0	0	0	0	0.0502221	0	0	0	0	0.00624699	0	0	0.435971	0.00285646	0.000225716	0.0137248	0	LUNG	chronic	CD4+ T cells
0.0526147	0.067219	0	0.0631497	0.0016217	0.0701141	0	9.79883e-05	0	0	0.0633209	0	0	0.00766958	0	0.00536818	0	0	0.168649	0.0206761	0.0488333	0.000162185	0	LUNG	chronic	CD4+ T cells
0.15212	0.150039	0	0.00985075	0.000161084	0.129506	0	0.000149606	0	0	0.0449874	0	0	0	0	0.00938582	0	0	0.648357	0.121459	0.0400557	0.000809554	0	LUNG	chronic	CD4+ T cells
0.428823	0.105209	0	0.186917	0.1075	0.0319641	0	8.10711e-05	0	0	0.0248262	0	0	0	0	0.0112825	0	0	0.312187	0.0611251	0.0217106	0.137634	0	LUNG	chronic	CD4+ T cells
0.547253	0.000118796	0.270749	6.34005e-05	0.0344301	0.0229127	0	0.000921527	0	0	0.0440666	0	0	0.103829	0	0.0447232	0	0	0.334505	0.0125176	0.00496888	0.0905975	0	LUNG	chronic	CD8+ Tcells
0.536436	0.0005494	0.368641	0.000136701	0.00339082	0.124434	0	0.000276919	0	0	0.0821816	0	0	0.530989	0	0.00690417	0	0	0.570277	0.0874801	0.106888	1.57711e-05	0	LUNG	chronic	CD8+ Tcells
0.382261	0.0984717	0.00136806	0.000680304	0.00573483	0.119317	0	0.0136493	0	0	0.083371	0	0	0.0228007	0	0.00607813	0	0	0.126242	0.0449161	0.004149	2.31773e-05	0	LUNG	chronic	CD4+ T cells
0.556493	5.44117e-05	0.574614	6.34575e-05	0.00492542	0.0109163	0	0	0	0	0.0296844	0	0	0	0	0.00535849	0	0	0.410331	0.287959	0.0212133	0.00348456	0	LUNG	chronic	CD8+ Tcells
0.0510619	0.000460013	0.00127547	0	0.000182401	0.0329066	0	0	0	0	0.0285682	0	0	0	0	0.00578399	0	0	0.192299	0.0107385	0.0294519	1.69208e-06	0	LUNG	chronic	CD4+ T cells
0.531186	0.000155179	0.556427	0.0473883	0.0056339	0.0445975	0	0.028438	0	0	0.0346483	0	0	0	0	0.183408	0	0	0.705168	0.104886	0.0568398	1.78766e-05	0	LUNG	chronic	CD8+ Tcells
0.605675	0.131367	0.30474	0.0432318	0.000403441	0.00950673	0	0.0460325	0	0	0.0262076	0	0	0	0	0.13118	0.00497005	0	0.58893	0.042985	0.0514064	0	0	LUNG	chronic	CD8+ Tcells
0.19476	2.17175e-05	0.0694507	0	0.000128979	0.236947	0	0.0242259	0	0	0.0873272	0	0	0	0	0.00284254	0	0	0.0505346	0.0633235	0.00034135	0	0	LUNG	chronic	CD8+ Tcells
0.171262	0.0180862	0	3.39224e-05	3.96566e-05	0.0272968	0	0	0	0	0.0286446	0	0	0	0	0.00531865	0.00023184	0	0.0985534	0.00869443	0.0559494	1.80517e-05	0	LUNG	chronic	CD4+ T cells
0.306202	0	0.53603	0	0	0.0804378	0	0	0	0	0.0211437	0	0	0	0	0.00420998	0	0	0.39627	0.0345487	0.000529702	0.000122446	0	LUNG	chronic	CD8+ Tcells
0.366038	0	0.133474	0.00409811	0	0.0252221	0	0.0016508	0	0	0.0239061	0	0	0	0	0.00422394	0	0	0.064517	0.0178753	0.0157773	0	0	LUNG	chronic	CD8+ Tcells
0.265713	0.458418	0	0	0	0	0	0	0	0	0.00484903	0	0	0	0	0.00357933	0	0	0.140104	0.474633	0	0	0	LUNG	chronic	CD4+ T cells
0.124848	0.0321686	0	0.200997	0	0.0463026	0	0	0	0	0.0181624	0	0	0	0	0.00309355	0	0	0.0519101	0.0609592	0.0226014	3.43285e-05	0	LUNG	chronic	CD4+ T cells
0.0307038	0.0911757	0	0	0	0.0750434	0	0.00246219	0	0	0.0336407	0	0	0	0	0.00283326	0	0	0.0588093	0.0648822	0.00844354	3.44241e-06	0	LUNG	chronic	CD4+ T cells
0.376171	0.570816	0	0	0	0	0	0	0	0	0.00597593	0	0	0	0	0.00257287	0	0	0.0405073	0.0572133	0	7.74996e-06	0	LUNG	chronic	CD4+ T cells
2.26483e-05	0	0	0.0329319	0	0.163519	0	0	0	0	0.0302518	0	0	0	0	0.0035768	0	0	0.242558	0.00537531	0.00984795	0.00267476	0	LUNG	chronic	CD4+ T cells
0.629847	0.000141254	0.0838714	0	0	0.00831874	0	0.0119443	0	0	0.0354122	0	0	0	0	0.00463601	0	0	0.0645578	0.0349768	0.0625495	1.45637e-05	0	LUNG	chronic	CD8+ Tcells
0.175938	0.0523049	0	0	2.99495e-05	0	0	0	0	0	0.0179781	0	0	0	0	0.00210988	0	0	0.0463212	0.00589276	0.000211773	3.93241e-05	0	LUNG	chronic	CD4+ T cells
0.645425	0.369659	0	0.0001064	8.17019e-05	0	0	0	0	0	0.04604	0	0	0	0	0.00579099	0	0	0.0812539	0.0184746	0.0173193	6.86374e-06	0	LUNG	chronic	CD4+ T cells
0.206173	0.146331	0	0	0.0488244	0.10564	0	0.00161451	0	0	0.0473916	0	0	0	0	0.00318479	0	0	0.0673515	0.00877644	0.00080325	0.0178194	0	LUNG	chronic	CD4+ T cells
0.17745	0.0942393	0	0	0.00048636	0.097451	0	0	0	0	0.267417	0	0	0	0	0.0045289	0	0	0.132031	0.19909	0.00708999	0.0347142	0	LUNG	chronic	CD4+ T cells
0.248136	0.0698623	0	0	0.122813	0.0922549	0	0.0337522	0	0	0.0446785	0	0	0	0	0.00307924	0	0	0.0611663	0.0054508	0.0432909	0.130332	0	LUNG	chronic	CD4+ T cells
0.291626	0.283368	0	0	0.000194796	0.0804556	0	0.113629	0	0	0.0220632	0	0	0	0	0.00616026	0.00165953	0	0.111143	0.0205154	0.0276656	1.33444e-06	0	LUNG	chronic	CD4+ T cells
0.275802	0.539449	0	0.37787	0.00119684	0.0311597	0	0.000558792	0	0	0.0163217	0	0	0	0	0.00679906	0	0	0.0738362	0.552294	0.0101046	4.41122e-06	0	LUNG	chronic	CD4+ T cells
0.211775	0.220994	0	0.244464	0.0341162	0.0846624	0	0.0454749	0	0	0.0425857	0	0	0	0	0.0425761	0	0	0.167821	0.0608645	0.00892374	0.000474534	0	LUNG	chronic	CD4+ T cells
0.429598	0.206419	0	0.122689	0	0.044483	0	0	0	0	0.0112478	0	0	0	0	0.00947219	0.000143647	0	0.0802575	0.0214039	0.0183322	0.123484	0	LUNG	chronic	CD4+ T cells
0.604476	0.725684	0	0.0014278	0	0	0	0.0126211	0	0	0.0254199	0	0	0	0	0.00942593	0	0	0.0617376	0.060394	0.0470308	0.0119969	0	LUNG	chronic	CD4+ T cells
0.170224	0.0482779	0	0	2.80954e-05	0	0	0	0	0	0.00595523	0	0	0	0	0.00179407	0	0	0.034068	0.00726423	0	0.0112249	0	LUNG	chronic	CD4+ T cells
0.279345	0.242032	0	0	0.000261935	0.0134549	0	0.00230725	0	0	0.0322535	0	0	0	0	0.0042111	0	0	0.0500464	0.0129904	2.92257e-05	0.0526165	0	LUNG	chronic	CD4+ T cells
0.47866	0	0.090486	4.84274e-06	0	0.0294873	0	0	0.283846	0	0.0209511	0	0	0	0	0.00542956	0	0	0.066432	0.0173572	0.0303128	7.0315e-07	0	LUNG	chronic	CD8+ Tcells
0.296884	0.0425924	0	0	0	0.00850353	0	0	0	0	0.00615985	0	0	0	0	0.00266856	0	0	0.0316566	0.0341826	0	0	0	LUNG	chronic	CD4+ T cells
0.517818	0.0317491	0	0.00808762	0	0.00308766	0	0.0220383	0	0	0.016554	0	0	0	0	0.00399593	0	0	0.0461044	0.0374006	2.95093e-05	1.97564e-05	0	LUNG	chronic	CD4+ T cells
0.213915	0.324225	0	0.000143945	1.73354e-05	0.0598193	0	0	0	0	0.292377	0	0.00371644	0	0	2.19172e-05	0.142498	0	0.248588	0.165008	0.0109008	0.000120871	0	LUNG	chronic	CD4+ T cells
9.15998e-06	0.000309864	0	0	0	0.0340295	0	0	0	0	0.0317114	0	0.0044019	0	0	6.47229e-05	0.0824735	0	0.234533	0	0.00807859	0.000102612	0	LUNG	chronic	CD4+ T cells
0.154311	0	0.325862	0	0.00496471	0.0665776	0	0	0	0	0.00119021	0	0.0040005	0	0	0.00143585	0.15533	0	0.191892	0.0388708	0.00175317	0.000448687	0	LUNG	chronic	CD8+ Tcells
0.0699552	0.0654795	0	0.00841368	0	0.0149979	0	0	0	0	0.0689249	0	0.00526368	0	0	0	0.10986	0	0.0028775	0.053304	0.00994965	7.39525e-05	0	LUNG	chronic	CD4+ T cells
0.0256577	0.00422297	0	0.000205131	0.00180847	0.146935	0	0.000472416	0	0	0.037565	0	0.00551061	0	0	6.78526e-05	0.211362	0	0.00132919	0	0.0563347	0.00092598	0	LUNG	chronic	CD8+ Tcells
0.188578	0.075178	0	0.450057	0.0140611	0.0583996	0	0.00108713	0	0	0.00581187	0	0.00492992	0	0	1.05627e-06	0.185891	0	0.105484	0.00564498	0.00711801	0.00084018	0	LUNG	chronic	CD4+ T cells
0.277571	0.288347	0	0	0.0739992	0.0166917	0	0.0123108	0	0	5.64662e-05	0	0.00840143	0	0	7.49004e-07	0.121949	0	0.122319	0.231162	8.84863e-05	0.0204356	0	LUNG	chronic	CD4+ T cells
0.352001	0	0	0	0.0014941	0.00992507	0	0	0	0	0	0	0.00389934	0	0	0.000201631	0.0745551	0	0	0	0	0.00551405	0	LUNG	chronic	CD4+ T cells
0.498929	0.716263	0	0.00272562	0.000295532	0.00334824	0	5.54655e-05	0	0	0.000597621	0	0.00467336	0	0	0.0220715	0.124778	0	0.27581	0.745472	0.00375226	6.00048e-05	0	LUNG	chronic	CD4+ T cells
0	0	0	0	0	0.0561479	0	0	0	0	3.527e-05	0	0.00451181	0	0	0	0.112721	0	0.260624	0	0	0.000114345	0	LUNG	chronic	CD4+ T cells
[truncated: 15,304 more rows]

## Sheet: Fig 4d
	MFI	MFI	MFI	MFI	MFI	MFI	MFI
Cell ID	HLADR	CD69	ICOS	CD16	CD57	PD1	GranzB	ident	disease	ORGAN
1	0.0184626	0	0	0	0.0130569	0.167596	0.0200107	Lung CD4+ T cells	control	LUNG
2	0	0.0337454	0	0	0.0166147	0.166639	0.0400224	Lung CD4+ T cells	control	LUNG
4	0.0741295	0	0	0	0.0189282	0.21186	0.0214161	Lung CD4+ T cells	control	LUNG
5	0.0623544	0.171427	0	0	0.071225	0.14154	0.0339601	Lung CD4+ T cells	control	LUNG
7	0.0335807	0.45634	0	0	0.0183109	0.142689	0.0166009	Lung CD4+ T cells	control	LUNG
8	0.0206769	0.136829	0	0	0.0174867	0.463919	0.0184341	Lung CD4+ T cells	control	LUNG
9	0.0306315	0.0836494	0	0	0.019369	0.258242	0.0264886	Lung CD4+ T cells	control	LUNG
10	0.0592768	0.0503395	0	0	0.00912477	0.320312	0.0145066	Lung CD4+ T cells	control	LUNG
11	0.28945	0.0276427	0	0	0.0215553	0.286021	0.0431369	Lung CD8+ T cells	control	LUNG
12	0.231685	0.103424	0	0	0.0244776	0.248097	0.0329703	Lung CD4+ T cells	control	LUNG
13	0.00312097	0.056946	0	0	0.0192857	0.263572	0.0214668	Lung CD4+ T cells	control	LUNG
14	0.4801	0.0363136	0	0	0.015003	0.271216	0.0238182	Lung CD8+ T cells	control	LUNG
15	0.0388663	0.0904901	0	0	0.040652	0.309977	0.0570748	Lung CD8+ T cells	control	LUNG
16	0.378749	0.0887371	0	0	0.0243049	0.346657	0.0371823	Lung CD4+ T cells	control	LUNG
17	0.00515798	0.154251	0	0	0.0685879	0.291999	0.0361397	Lung CD8+ T cells	control	LUNG
18	0.212149	0.0574301	0	0	0.450427	0.342432	0.0432488	Lung CD8+ T cells	control	LUNG
19	0.0565234	0.113639	0	0	0.0284334	0.288637	0.0356685	Lung CD4+ T cells	control	LUNG
20	0.21377	0.00824336	0	0	0.0243007	0.259339	0.0277306	Lung CD4+ T cells	control	LUNG
21	0.425326	0.000186523	0	0	0.0160052	0.342778	0.0211931	Lung CD4+ T cells	control	LUNG
22	0.398163	0.0201615	0	0	0.013218	0.216542	0.0163408	Lung CD8+ T cells	control	LUNG
23	0.400015	0.213666	0	0	0.0107823	0.254736	0.0151336	Lung CD4+ T cells	control	LUNG
24	0.191806	0.0457292	0	0	0.0340327	0.3077	0.0410922	Lung CD4+ T cells	control	LUNG
25	0.587852	0.218124	0	0	0.0175544	0.390114	0.0213171	Lung CD4+ T cells	control	LUNG
26	0.10217	0.00367405	0	0	0.0202694	0.191393	0.0223057	Lung CD4+ T cells	control	LUNG
29	0.231572	0.000116912	0	0	0.0164399	0.241422	0.0221673	Lung CD4+ T cells	control	LUNG
30	0	0.0125936	0	0	0.367747	0.174923	0.108926	Lung CD8+ T cells	control	LUNG
31	0.371734	0.535078	0	0	0.0259597	0.245432	0.0257537	Lung CD4+ T cells	control	LUNG
32	0.0693351	0.0309488	0	0	0.0805827	0.23571	0.0380355	Lung CD4+ T cells	control	LUNG
33	0.492209	0.000707241	0	0	0.044116	0.315343	0.0221798	Lung CD4+ T cells	control	LUNG
34	0.680747	0.0917982	0	0	0.390886	0.721173	0.0285935	Lung CD8+ T cells	control	LUNG
35	0.46815	0.0845039	0	0	0.0448309	0.318818	0.025323	Lung CD4+ T cells	control	LUNG
36	0.00374787	0.0253768	0	0	0.0132221	0.139495	0.0170329	Lung CD4+ T cells	control	LUNG
37	0	0.000502654	0	0	0.0126475	0.16884	0.0315191	Lung CD4+ T cells	control	LUNG
38	0.0548232	0.0207694	0	0	0.0170755	0.265424	0.023607	Lung CD4+ T cells	control	LUNG
39	0.00942625	0.00974042	0	0	0.0376571	0.245587	0.0311259	Lung CD8+ T cells	control	LUNG
40	0.120484	0.000133422	0	0	0.0146351	0.133863	0.0222526	Lung CD4+ T cells	control	LUNG
41	0.0174698	0.179721	0	0	0.0254859	0.299703	0.0244127	Lung CD4+ T cells	control	LUNG
42	0.129341	0.00967424	0	0	0.0243687	0.166736	0.0264941	Lung CD4+ T cells	control	LUNG
43	0.0497494	0.0906825	0	0	0.0172438	0.182608	0.0207018	Lung CD4+ T cells	control	LUNG
44	0.157917	0.00811822	0	0	0.0414237	0.322849	0.0237488	Lung CD4+ T cells	control	LUNG
46	0.00240621	0.00194032	0	0	0.0183064	0.156868	0.0413733	Lung CD4+ T cells	control	LUNG
47	0	0	0	0	0.00544726	0.00428848	0.00692096	Lung CD4+ T cells	control	LUNG
48	0	0.00440582	0	0	0.00816319	0.14958	0.00678625	Lung CD4+ T cells	control	LUNG
49	0.00407103	0	0	0	0.00497404	0.0579228	0.00684262	Lung CD4+ T cells	control	LUNG
50	0.0387573	0.196514	0	0	0.0127359	0.177559	0.0163653	Lung CD4+ T cells	control	LUNG
52	0.000671212	0.000937171	0	0	0.0264758	0.554597	0.0276613	Lung CD4+ T cells	control	LUNG
53	0.135924	0.0058575	0	0	0.0182957	0.137576	0.0187065	Lung CD4+ T cells	control	LUNG
56	0.0547406	0.107851	0	0	0.0249403	0.460806	0.0292374	Lung CD4+ T cells	control	LUNG
57	0.188898	0.0914591	0	0	0.0174245	0.219237	0.0221948	Lung CD4+ T cells	control	LUNG
58	0.268339	0.00167915	0	0	0.0259628	0.185635	0.00558119	Lung CD8+ T cells	control	LUNG
60	0.0186907	0.00626686	0	0	0.0197218	0.38203	0.0140086	Lung CD8+ T cells	control	LUNG
61	0.283	0	0	0	0.0737922	0.235395	0.0182011	Lung CD4+ T cells	control	LUNG
63	0.0883362	9.09195e-05	0	0	0.0313147	0.282373	0.0218954	Lung CD4+ T cells	control	LUNG
66	0.0516401	0	0	0	0.0365041	0.269792	0.0242605	Lung CD4+ T cells	control	LUNG
67	0.0681925	0	0	0	0.0296498	0.185522	0.0180091	Lung CD4+ T cells	control	LUNG
69	0.0164584	0	0	0	0.0365956	0.4238	0.0615947	Lung CD4+ T cells	control	LUNG
71	0	0	0	0	0.0154736	0.219452	0.00158037	Lung CD4+ T cells	control	LUNG
72	0	0	0	0	0.0270873	0.535614	0.0481076	Lung CD4+ T cells	control	LUNG
73	0.00945228	0	0.00284464	0.067094	0.0240699	0.0238378	0.00045228	Lung CD8+ T cells	control	LUNG
74	0.00213988	0.0122144	0.00319666	0.0335805	0.0140994	0.0157604	0.000472653	Lung CD8+ T cells	control	LUNG
76	0.0388689	0	0.0321475	0.118373	0.0509827	0.0465117	0.00373472	Lung CD8+ T cells	control	LUNG
77	0.0141058	0	0.00207924	0	0.0109831	0	0	Lung CD4+ T cells	control	LUNG
78	0.000678729	0	1.93582e-05	0.00110784	0.0221575	0.00130062	0	Lung CD4+ T cells	control	LUNG
79	0.00617848	0.0150263	0.00754633	0.0576117	0.0189866	0.0386205	0.00135523	Lung CD8+ T cells	control	LUNG
80	0.0454429	0.222972	0.000116702	0.00606449	0.0055523	0.124153	2.67734e-05	Lung CD4+ T cells	control	LUNG
81	0	0.327907	0.113382	0.000837576	0.000677033	0.398555	0	Lung CD4+ T cells	control	LUNG
82	0.00027227	0.0796688	0	0.00408977	0.000146215	0.0361848	0	Lung CD4+ T cells	control	LUNG
83	0.00283214	0.0441159	0.0134823	0.0639332	0.012251	0.135029	0.002712	Lung CD4+ T cells	control	LUNG
84	0.000107594	1.29669e-05	0.00227751	0.011945	0.0437916	0.0409087	0.00119902	Lung CD8+ T cells	control	LUNG
85	0.000897081	0.0117902	0.000414992	0.0131773	0.00519822	0.118553	0.000621376	Lung CD8+ T cells	control	LUNG
86	0.0452286	0.12574	0.00404427	0.0712833	0.0188107	0.351409	0	Lung CD4+ T cells	control	LUNG
87	0.0242033	0.000248056	0.0298608	0.0171836	0.0112036	0.0599506	0.00105219	Lung CD4+ T cells	control	LUNG
89	0.00739594	0.0412611	0.0752194	0.078647	0.0199415	0.237323	0.00437718	Lung CD8+ T cells	control	LUNG
90	0.0145899	0.106877	0.0805385	0.121748	0.0228327	0.451917	0.00581708	Lung CD4+ T cells	control	LUNG
92	0	0.0375761	0	0.00255319	0.00394775	0.0564319	0	Lung CD4+ T cells	control	LUNG
93	0.00171054	0.00268768	0.00600539	0.00317043	0.00194579	0.0303488	0	Lung CD4+ T cells	control	LUNG
94	0	0.0388395	0.0025753	0.00124153	0.0040628	0.0314863	0	Lung CD8+ T cells	control	LUNG
95	0.00354842	0.264413	0.00536724	0.000810145	0.0131982	0.0110369	0.000295334	Lung CD4+ T cells	control	LUNG
96	0	0.142326	0.0286784	0.00385113	0.00546085	0.2219	0.001877	Lung CD4+ T cells	control	LUNG
97	0	0.00916693	0	0	0.00105691	0.0152685	0	Lung CD8+ T cells	control	LUNG
98	0.00155711	0	0.000165577	0.00258162	0.00210114	0.0237515	0	Lung CD4+ T cells	control	LUNG
99	0.000304709	0.0316391	0.000371258	0.00271062	0.00243003	0.00551087	0	Lung CD4+ T cells	control	LUNG
100	0.0038475	0.0608388	0	0	0.00131991	0.000577635	0	Lung CD4+ T cells	control	LUNG
102	0	1.35978e-05	0.000193815	0	0.000657102	0.0192044	0	Lung CD8+ T cells	control	LUNG
104	0.00112608	0.02986	0	0	0.000124335	0.0105336	0	Lung CD8+ T cells	control	LUNG
105	0.120462	0	0.000175462	0.000901654	0.00872107	0.000315911	0	Lung CD8+ T cells	control	LUNG
107	0.00823722	0	0.00442421	3.91703e-05	0.0133662	0.082478	0	Lung CD8+ T cells	control	LUNG
108	0.000852543	0	1.82376e-05	0.000539074	0.00139008	0.0846554	0	Lung CD8+ T cells	control	LUNG
113	0.000105749	0.0327005	0.000460938	0.00501973	0.0107129	0.0351955	5.80069e-06	Lung CD4+ T cells	control	LUNG
114	0.0430642	0.0859164	2.72733e-05	0	0.0223697	0.00249604	0	Lung CD4+ T cells	control	LUNG
116	0.00205063	0	0	0.0292489	0.0168898	0	0	Lung CD4+ T cells	control	LUNG
117	0.00450807	0.0153726	0	0.00016092	0.0730463	0.0225306	0	Lung CD4+ T cells	control	LUNG
118	0.00238432	0.429129	0.0151814	0	0.0678356	0.0282213	0	Lung CD4+ T cells	control	LUNG
119	0	0.261372	0.0133859	0	0.100341	0.0223288	0	Lung CD4+ T cells	control	LUNG
122	0.0435109	0.0865885	0.00116001	0	0.0252966	0.016723	0	Lung CD4+ T cells	control	LUNG
123	0.00612757	0.0759781	0.000577928	0.000150098	0.0175445	0.00317906	0	Lung CD8+ T cells	control	LUNG
124	0	0.00572414	0	0.0216563	0.00190319	0.000784365	0	Lung CD4+ T cells	control	LUNG
127	4.93766e-05	4.51293e-05	0.00036794	0.028197	0.0220501	0	0	Lung CD4+ T cells	control	LUNG
128	0.0163295	0.110913	0.000432632	0.0252645	0.00826973	0.106092	8.62866e-05	Lung CD8+ T cells	control	LUNG
129	0	0.297468	0	1.02705e-05	0.00124716	0.00474703	0	Lung CD4+ T cells	control	LUNG
130	0.017047	0.0200925	0.00146454	0	0	0.0133557	0	Lung CD4+ T cells	control	LUNG
132	0.00137256	0.00044371	0.00730857	0.00090429	0.00758894	0.000221449	0	Lung CD4+ T cells	control	LUNG
133	0	0.0724077	1.42281e-05	0	0.00125792	0.00114815	0	Lung CD4+ T cells	control	LUNG
134	0.000380023	0	0	0.00122785	0.00359654	0.00345086	0	Lung CD4+ T cells	control	LUNG
139	0.000395863	0	0	0	0.0605677	0.0181978	0	Lung CD8+ T cells	control	LUNG
140	0.0652078	0.0557664	0.0215402	0.10563	0.0144423	0.0808837	0.00149253	Lung CD4+ T cells	control	LUNG
141	0.000656818	0	2.64338e-06	0	0.0451599	0.0180028	0	Lung CD8+ T cells	control	LUNG
143	0.00300758	0.00115733	0	0.000149201	1.92957e-05	0.0375837	0	Lung CD8+ T cells	control	LUNG
144	0.0192012	0.168605	0	0	0.000124473	7.84606e-05	0	Lung CD4+ T cells	control	LUNG
145	0.164707	0.173605	0.00603273	0.0187082	0.00998179	0.259039	0	Lung CD4+ T cells	control	LUNG
147	0.0126161	0.0358501	0	0	0.00155292	0.00388202	0	Lung CD4+ T cells	control	LUNG
148	0.222895	0.212922	0	0.000279468	0.000969739	0.182215	0	Lung CD4+ T cells	control	LUNG
151	0.003673	0.00122571	0.0071383	0	0.0220613	0.156794	0	Lung CD4+ T cells	control	LUNG
154	0.031061	0.280063	0	0	8.43108e-05	0.105008	0	Lung CD4+ T cells	control	LUNG
155	0.00883212	0.0453988	0	0.00279843	0.00088247	0.0365007	0	Lung CD8+ T cells	control	LUNG
156	0.0527868	0.0371807	0.00279437	0.00100807	0.000533082	0.16633	0	Lung CD4+ T cells	control	LUNG
159	0.0364579	0.00132725	2.73992e-05	0.000167002	0.00104195	0.065673	0.000310764	Lung CD8+ T cells	control	LUNG
161	0.0257108	0.104657	0.000607686	0.000239558	0.000738852	0.329298	0	Lung CD4+ T cells	control	LUNG
162	0.124734	0.261421	0.0306446	0.12142	0.0517244	0.282999	0.00243906	Lung CD4+ T cells	control	LUNG
163	0.0140954	0.0102204	0.000147613	0	0.000162799	0.141007	0	Lung CD8+ T cells	control	LUNG
164	0.0322221	0.0764508	0.813322	0.000194753	0.041611	0.399633	0	Lung CD4+ T cells	control	LUNG
165	0.013943	0.149794	0.000358975	0	0.00257562	0.00940563	0	Lung CD4+ T cells	control	LUNG
166	0.110158	0.000179525	0.0395663	0.288749	0.131057	0.0421569	0.041883	Lung CD4+ T cells	control	LUNG
168	0.012767	0.264539	0.137464	0	0.00640136	0.215152	0	Lung CD8+ T cells	control	LUNG
171	0.00860258	0.0412105	0.402184	0.0014724	0.0139366	0.0606941	4.45886e-05	Lung CD4+ T cells	control	LUNG
172	0.0209658	0.332653	0.00082031	0	0.00235742	0.0321586	0	Lung CD4+ T cells	control	LUNG
173	0.0784114	0.140319	0.0447019	0	0.00750781	0.0781376	0.000203131	Lung CD8+ T cells	control	LUNG
175	0.0135893	0.352588	0.0374675	0.00326712	0.00409395	0.283153	0	Lung CD4+ T cells	control	LUNG
176	0.100215	0.114679	0.0140641	0.0282821	0.0148123	0.053578	0.00116915	Lung CD8+ T cells	control	LUNG
177	0.112768	0.278337	0.0427893	0.00360041	0.0131999	0.141709	0.000469467	Lung CD4+ T cells	control	LUNG
179	0.0546851	0.142137	0.00428812	0.0161289	0.0121099	0.0422394	0.00133489	Lung CD8+ T cells	control	LUNG
180	0.0845667	0.189634	0.0396158	0.0749214	0.0596179	0.166861	0.000270457	Lung CD4+ T cells	control	LUNG
182	0.183785	0.349327	0.0106632	0.00364859	0.0225722	0.0936859	0	Lung CD4+ T cells	control	LUNG
183	0.161883	0.710136	0.0188334	0.0588826	0.0629085	0.59908	0	Lung CD4+ T cells	control	LUNG
184	0.0851516	0.0608677	0.0103386	0.00312763	0.0144316	0.019564	0.000230867	Lung CD8+ T cells	control	LUNG
185	0.16483	0.11103	0.000801775	0.00986106	0.0165759	0.0091953	0	Lung CD8+ T cells	control	LUNG
186	0.127148	0.904205	0.0867051	0.190816	0.104249	0.762847	0.00116403	Lung CD8+ T cells	control	LUNG
187	0.116525	0.240831	0.0915449	0.00962635	0.0145343	0.211416	0.00143294	Lung CD8+ T cells	control	LUNG
188	0.0196507	0.35149	0.00295511	0.0201343	0.0214838	0.306167	0.0138189	Lung CD4+ T cells	control	LUNG
189	0.0697532	0.470271	0.031565	0.059327	0.0856567	0.207938	0.00149781	Lung CD8+ T cells	control	LUNG
190	0.0349621	0.148287	0.0718013	0.00122055	0.0179103	0.0834774	0	Lung CD4+ T cells	control	LUNG
191	0.182179	0.111721	0.0177634	0.0262723	0.0246369	0.090742	0.0011248	Lung CD8+ T cells	control	LUNG
193	0.0302459	0.164942	0.00100924	0.0054209	0.0200005	0.091145	0.0248507	Lung CD4+ T cells	control	LUNG
194	0.270528	0.334997	0.00276058	0.0233076	0.0195482	0.270958	0	Lung CD4+ T cells	control	LUNG
197	0.539889	0.0911221	0.096266	0.0203346	0.0431951	0.347543	0	Lung CD4+ T cells	control	LUNG
198	0.0223881	0.147596	0.00400612	0.00775138	0.0140956	0.0335154	0.00255329	Lung CD4+ T cells	control	LUNG
199	0.00152576	0.00846007	0.0740156	0.00441836	0.0690008	0.15428	0	Lung CD4+ T cells	control	LUNG
201	0.328474	0.0119525	0.0191689	0.000350416	0.0101527	0.121908	0	Lung CD4+ T cells	control	LUNG
202	0.251643	0.239213	0.0347579	0.0456473	0.0324517	0.242898	0.012147	Lung CD8+ T cells	control	LUNG
204	0.0120589	0.00155543	0	0.0106788	0.002729	0.233968	0.000158326	Lung CD4+ T cells	control	LUNG
207	0.00660379	0	0.00148022	5.98569e-05	0.00129879	0.0606187	8.99469e-05	Lung CD8+ T cells	control	LUNG
209	0	0.071718	0	0	0.000424458	0.261199	0	Lung CD4+ T cells	control	LUNG
210	0.00011103	0.0119895	0	0	6.08453e-05	0.0234997	0	Lung CD4+ T cells	control	LUNG
213	0.0362475	0.0344404	0.000340349	0.00240457	0.00316273	0.00879337	0.00228442	Lung CD8+ T cells	control	LUNG
215	0.0850087	9.61074e-07	0	1.88792e-05	0.00841791	0.00823653	1.67334e-05	Lung CD8+ T cells	control	LUNG
216	0.260295	0	0.013699	0	0.00537285	0.00168614	0.018558	Lung CD8+ T cells	control	LUNG
217	0.0180013	0.00401455	9.7866e-05	0.00221784	0.00234519	0.172717	0.000461685	Lung CD8+ T cells	control	LUNG
218	0.00340623	0.00551593	0	0	0.000174107	0	0	Lung CD8+ T cells	control	LUNG
221	0.0319188	0.241461	0	0	0.000193067	0.34418	0	Lung CD4+ T cells	control	LUNG
222	0.0312321	0.659056	0.0321272	0.139423	0.0327326	0.410132	0.00507148	Lung CD4+ T cells	control	LUNG
223	0.0125718	0.592687	0.00157718	0.129758	0.0350802	0.198179	0.00112215	Lung CD4+ T cells	control	LUNG
224	0.0354594	0.0752472	0	0.00467597	0.307058	0.240916	0	Lung CD8+ T cells	control	LUNG
225	0.0108606	0.307197	0.000127525	0.0442189	0.0650105	0.00724373	0.00151259	Lung CD4+ T cells	control	LUNG
226	0.0674319	0.445442	0.0182247	0.00421617	0.00964388	0.440296	0.00371831	Lung CD4+ T cells	control	LUNG
227	0.147938	0.000459975	0	0.0130884	0.0962788	0.0643286	0.00820962	Lung CD8+ T cells	control	LUNG
229	0.0874317	8.06828e-06	0	0.000515674	0.0485971	0.0169715	0.00704547	Lung CD8+ T cells	control	LUNG
230	0.0113419	2.1676e-06	0.106087	0.534296	0.0370997	0.855127	0.00243459	Lung CD8+ T cells	control	LUNG
231	0.017406	0.34957	0.0107931	0.110727	0.0257166	0.126739	6.84898e-05	Lung CD4+ T cells	control	LUNG
232	0.196025	0.00127835	0	0.00606874	0.0139597	0.0646311	0	Lung CD8+ T cells	control	LUNG
237	0	0	0.0121834	0.0602891	0.00501382	0.220226	0	Lung CD8+ T cells	control	LUNG
240	0.0175694	0.0150885	0	0	0.000688379	7.66934e-05	0	Lung CD8+ T cells	control	LUNG
241	0.0153975	0.0217326	0	0.000405683	0.00656082	0.0934686	0.00069679	Lung CD8+ T cells	control	LUNG
242	0	0.150367	0.000138966	0	0.000408844	0.173426	0	Lung CD4+ T cells	control	LUNG
243	0.0302557	0.00185175	9.5694e-05	0.00351101	0.00823311	0.320953	0.00067032	Lung CD4+ T cells	control	LUNG
244	0.0778883	0.447106	0.0144581	0.0360797	0.0296645	0.599975	0.00909962	Lung CD4+ T cells	control	LUNG
245	0	0.00400349	0.0366209	0	0.000316298	0.0358448	0	Lung CD4+ T cells	control	LUNG
246	0.0307146	0.0308428	0	4.27752e-05	0.11223	0.00267158	0	Lung CD4+ T cells	control	LUNG
247	0	0.315024	0.000227651	4.13317e-05	0.00246013	0.0413952	0	Lung CD4+ T cells	control	LUNG
248	0.0143857	0.0773772	0.000438677	0.0157051	0.00569029	0.0809275	0.00441273	Lung CD4+ T cells	control	LUNG
249	0.0792465	0.000950815	0	0.00103852	0.00432945	0.0913723	0.000124663	Lung CD8+ T cells	control	LUNG
251	0.0871559	0.0398205	0	0.0984832	0.0791214	0.142001	0	Lung CD8+ T cells	control	LUNG
252	0.0147605	0.234626	0.00688624	0.0174047	0.0152955	0.180156	0.00149079	Lung CD4+ T cells	control	LUNG
253	0.00793316	0.0792012	0.000353928	0.00241157	0.0113112	0.0507575	0.00133095	Lung CD4+ T cells	control	LUNG
256	0.0439051	0.0835374	0.00070251	0.00505721	0.0424136	0.0715562	0.277026	Lung CD8+ T cells	control	LUNG
257	0.0237294	0.28547	0.0185201	0.0523136	0.0159333	0.132519	0.00357552	Lung CD4+ T cells	control	LUNG
259	0.0775182	0.000416244	0	5.20806e-05	0.0775492	0.00126168	0	Lung CD8+ T cells	control	LUNG
260	0.000339475	0.0275731	0	0.00254355	0.00218767	0.208135	0	Lung CD4+ T cells	control	LUNG
261	0.188008	0.0901673	0	0.00660545	0.00377885	0.234673	0.000296953	Lung CD8+ T cells	control	LUNG
262	0.0407194	0.449746	0	0	0.00467922	0.00410878	0	Lung CD4+ T cells	control	LUNG
264	0.0875855	0.208492	0	0.000857441	0.0094308	0.0148136	0.00114643	Lung CD4+ T cells	control	LUNG
265	0.0550556	0.00302191	0.0183766	0.0031786	0.0132977	0.029566	0.00351039	Lung CD8+ T cells	control	LUNG
266	0.084394	0.409948	0	0.00150813	0.00976585	0.0845148	0.0115933	Lung CD4+ T cells	control	LUNG
267	0.000678407	0.637061	0.000454551	0.00106597	0.0232149	0.0485028	0.0288348	Lung CD4+ T cells	control	LUNG
268	0.0152946	0.0384709	0.0143809	0.0543598	0.0159061	0.154152	0.0012259	Lung CD4+ T cells	control	LUNG
270	0.090843	0.743193	0.0105117	0.0228741	0.0644434	0.126266	0.122243	Lung CD4+ T cells	control	LUNG
271	0.0226176	0.246833	0.0145709	0.0242022	0.0143451	0.280907	0.00384397	Lung CD4+ T cells	control	LUNG
275	0.195652	0.270167	0	2.93567e-06	0.00397979	0.0244383	0	Lung CD4+ T cells	control	LUNG
276	0.022989	0.113252	0.485984	0.021304	0.0184044	0.109013	9.07618e-06	Lung CD4+ T cells	control	LUNG
279	0.00765622	0.180928	0.0480711	0.025508	0.0225756	0.105045	0.0212977	Lung CD4+ T cells	control	LUNG
280	0.195654	0.188311	0.00780748	0.0737123	0.0247798	0.668272	0.026754	Lung CD4+ T cells	control	LUNG
282	0.00182838	0.011078	0.107351	0.0669899	0.015732	0.143662	0.000325258	Lung CD4+ T cells	control	LUNG
283	0.0312373	0.19583	0	0	0.0130205	0.0216112	0.000861513	Lung CD4+ T cells	control	LUNG
284	0.00651561	0.0685841	0.514766	0.00446092	0.0096687	0.106123	0.0072683	Lung CD4+ T cells	control	LUNG
285	0.0108397	0.0209205	0.00037793	0.00187118	0.0236849	0.0939477	0.000314026	Lung CD4+ T cells	control	LUNG
286	0.0397868	0.234689	0.00947201	0.0369459	0.0773065	0.0798619	0.0009813	Lung CD8+ T cells	control	LUNG
287	0.0243574	0.210909	0.0142795	0.00271217	0.0110412	0.123784	0.000326157	Lung CD4+ T cells	control	LUNG
288	0.000131853	0.0297961	0.00109958	0.0202956	0.00909867	0.175803	0.00228119	Lung CD8+ T cells	control	LUNG
289	0.0621546	0.1412	0.186712	0.0136295	0.0812683	0.276864	8.51414e-05	Lung CD4+ T cells	control	LUNG
290	0.14268	0.058455	0.00770446	0.0689686	0.0293444	0.24736	0.042064	Lung CD4+ T cells	control	LUNG
291	0.00304842	0.0428992	0.0006499	0.00324518	0.0121951	0.0723814	0	Lung CD8+ T cells	control	LUNG
292	0.105864	0.122278	0.00254311	0.0724696	0.0203893	0.0554259	0.000698811	Lung CD4+ T cells	control	LUNG
293	0.00914326	0.455391	0.268477	0.0655281	0.0233012	0.618572	6.84761e-06	Lung CD4+ T cells	control	LUNG
294	0.0979796	0.599608	0	0.00218777	0.0200166	0.411154	8.43369e-05	Lung CD4+ T cells	control	LUNG
295	0.00330786	0.206387	0.00675043	0.0265238	0.0242573	0.196963	0.000363188	Lung CD4+ T cells	control	LUNG
296	0.0103728	0.140802	0.042554	0.0560707	0.0270638	0.245335	0.000397974	Lung CD4+ T cells	control	LUNG
297	0.015065	0.316202	0.0388644	0.0705851	0.0309877	0.548044	0.00485021	Lung CD4+ T cells	control	LUNG
298	2.70567e-05	0.108455	0.0121044	0	0.00141306	0.150079	0	Lung CD4+ T cells	control	LUNG
300	0.0169465	0.562162	0.0213069	0.0740364	0.0388468	0.21024	0.0192317	Lung CD8+ T cells	control	LUNG
302	0.0171026	0.181317	0.0288638	0.0826642	0.0522822	0.149755	0.0132116	Lung CD8+ T cells	control	LUNG
303	0.187715	0.000620997	1.32643e-05	0.025166	0.0147972	0.0845518	0.000495847	Lung CD4+ T cells	control	LUNG
304	0.11461	0.155509	0	0	1.33955e-05	0.000374759	0	Lung CD4+ T cells	control	LUNG
306	0.00338832	0.497461	0.00661415	0.0731695	0.0284696	0.239951	0.000837114	Lung CD4+ T cells	control	LUNG
308	0.0600931	0.085262	0	0	0.00197139	0.0202884	0.000975804	Lung CD4+ T cells	control	LUNG
309	0.0167446	0.0835271	0.000310871	0.00565376	0.00493218	0.0564798	0	Lung CD4+ T cells	control	LUNG
310	0.0259935	0.148705	0.000293483	0.000881064	0.0128549	0.0340767	0.00040341	Lung CD4+ T cells	control	LUNG
312	0.000225185	0.109159	0.00136423	0	0.000356803	0.0233323	0	Lung CD4+ T cells	control	LUNG
313	0.0014399	0.079868	0.000567356	0.00404781	0.00533201	0.0904714	7.10698e-05	Lung CD8+ T cells	control	LUNG
315	0.00165587	0.0430465	0.00042235	8.9624e-05	0.000146582	0.0152806	0	Lung CD8+ T cells	control	LUNG
316	0.283799	0.529122	0	0.000547099	0.0212293	0.406709	0	Lung CD4+ T cells	control	LUNG
317	0.0506382	0.0958099	0.0174179	0.035394	0.0222132	0.124964	0.00216086	Lung CD8+ T cells	control	LUNG
318	6.34748e-05	0.117212	0.0142701	0.0854258	0.00826136	0.0477362	0	Lung CD8+ T cells	control	LUNG
319	0.24081	0.108899	0	0.00405616	0.0127639	0.136259	0	Lung CD4+ T cells	control	LUNG
320	0.0307109	0.243039	0.00554004	0.0182266	0.0188878	0.166171	0.00433543	Lung CD8+ T cells	control	LUNG
321	0.0490654	0.0214692	0.00600707	0.00620614	0.0049254	0.0401347	0	Lung CD4+ T cells	control	LUNG
322	0.0619575	0.28862	5.83076e-05	0.000918967	0.00384901	0.334732	0	Lung CD4+ T cells	control	LUNG
323	0.0606121	0.232125	0.00114471	0.11886	0.0191179	0.0657622	0.000898092	Lung CD4+ T cells	control	LUNG
324	0.0207292	5.88563e-06	0.0221718	0.0378278	0.0399388	0.0620499	0.00317769	Lung CD8+ T cells	control	LUNG
325	0.0330171	0.518448	0	0.00196461	0.00242616	0.604383	0	Lung CD4+ T cells	control	LUNG
326	0	0.00758722	0	0	0.000231173	0.00245857	0	Lung CD8+ T cells	control	LUNG
327	0.00321511	0.162403	0	0.00604258	0.0014566	0.333943	0	Lung CD4+ T cells	control	LUNG
328	0.00443768	0.224458	0.000232032	0.0131608	0.0230371	0.015725	0	Lung CD4+ T cells	control	LUNG
329	0.0738786	0.13772	0.00129652	0.065861	0.0258386	0.219951	0.0114934	Lung CD4+ T cells	control	LUNG
330	0.1544	0.0561296	0.000250404	0	0.000906497	0.0982118	0	Lung CD4+ T cells	control	LUNG
331	0	0.172503	0.0310709	0.00705422	0.00932131	0.354413	0.00846569	Lung CD8+ T cells	control	LUNG
332	0	0.112446	0	0	0	0.140926	0	Lung CD4+ T cells	control	LUNG
333	0.000926291	0.0200214	0.00325034	0.0158449	0.00426543	0.0991758	0	Lung CD4+ T cells	control	LUNG
334	0.00611481	0.0664937	0.0407393	0.00162851	0.00360365	0.344129	0	Lung CD4+ T cells	control	LUNG
335	0.000823513	0.0309196	0.128897	0.00540697	0.00685351	0.388393	0.0645417	Lung CD4+ T cells	control	LUNG
336	0.140097	0.0510693	0.000337219	0.00211633	0.00562963	0.0909051	0.000775782	Lung CD4+ T cells	control	LUNG
337	0	0.295306	0.190466	0.00685296	0.00194951	0.673069	0	Lung CD4+ T cells	control	LUNG
338	0.00146247	0.0340353	0.000579752	0	0.0146765	0.0202167	0	Lung CD4+ T cells	control	LUNG
339	0	0.0558388	0.0106359	0.00155668	0.0071847	0.0455091	0	Lung CD4+ T cells	control	LUNG
340	0	0.0492107	0.00706716	0	0	0.177413	0	Lung CD4+ T cells	control	LUNG
341	4.45726e-05	0.0235077	0.000477426	0.000261061	0.00145874	0.0138703	0	Lung CD4+ T cells	control	LUNG
343	0.000290879	0.0650234	0.000240247	0.00630548	0.0123713	0.0533983	0	Lung CD8+ T cells	control	LUNG
345	0.00176993	0	0	0	0.00110401	0.00146422	0	Lung CD8+ T cells	control	LUNG
347	0	0.108509	0	0.000381512	0.00170866	0.0121667	0	Lung CD8+ T cells	control	LUNG
348	0.0825783	0.139911	0.0284468	0.003231	0.0271001	0.0961444	0.00101902	Lung CD8+ T cells	control	LUNG
349	0.000505428	0.241211	0.00206074	0.00698034	0.0030672	0.133982	0	Lung CD4+ T cells	control	LUNG
350	6.30359e-05	0.0215349	0	0.00982609	0.00121767	0.00492655	0	Lung CD8+ T cells	control	LUNG
353	0.0190243	0.0479419	0.0179083	0.00146592	0.0042499	0.18974	0.000423907	Lung CD8+ T cells	control	LUNG
355	0.0354135	0.0636615	0.0263789	0.000723865	0.0091334	0.100886	4.05481e-05	Lung CD4+ T cells	control	LUNG
356	0.0494663	0.101175	0.0241506	0.156638	0.00581942	0.0585194	0	Lung CD8+ T cells	control	LUNG
357	0.0110522	0.408564	0.000474894	0.00504815	0.0061954	0.0162555	0	Lung CD4+ T cells	control	LUNG
358	0	0.226329	0.000148546	0.00764134	0.00168653	0.115159	0	Lung CD4+ T cells	control	LUNG
359	0.0495358	0.129388	0.112611	3.19656e-05	0.00639565	0.148306	0	Lung CD4+ T cells	control	LUNG
361	0.00114066	0.0143	0.00254789	0.000191693	0.000465528	0.04772	0	Lung CD4+ T cells	control	LUNG
363	0.00802162	0.0393068	0	0.00114539	0.00124835	0.00263754	0	Lung CD8+ T cells	control	LUNG
364	0.033757	0.383015	0.00633712	0	0.00343588	0.106999	0	Lung CD4+ T cells	control	LUNG
366	0.0253641	0.00660652	0.00134241	0.0102341	0.00181341	0.00739451	0	Lung CD8+ T cells	control	LUNG
367	0	0	0	0	0.0233325	0.0261097	0	Lung CD8+ T cells	control	LUNG
371	0.00329633	0.17353	0.000148955	0.000100987	0.00294356	0.152779	2.7602e-05	Lung CD4+ T cells	control	LUNG
374	0.000499914	0.0833433	0	0	0.000241519	0.0859308	0	Lung CD4+ T cells	control	LUNG
375	0.021772	0.26289	0.00229638	0.000139208	0.00125943	0.00813724	0	Lung CD4+ T cells	control	LUNG
377	6.69493e-05	0.13468	0.000407485	0	1.19002e-05	0	0	Lung CD4+ T cells	control	LUNG
380	0.145649	0.00122439	0.000144591	0.00103658	0.0126487	0.0126885	0	Lung CD8+ T cells	control	LUNG
384	0.00134891	0.0555522	3.72605e-05	0	0.000614783	0.0298739	0	Lung CD8+ T cells	control	LUNG
389	0	0	0	0	0.000212267	0.000273373	0	Lung CD8+ T cells	control	LUNG
390	0.042978	0.000937603	0.00127511	0.000796767	0.00323572	0.00290146	3.36554e-06	Lung CD4+ T cells	control	LUNG
391	0.345592	0.12782	0.018447	0	0.00196806	0.0277359	3.64449e-05	Lung CD4+ T cells	control	LUNG
392	0.224201	0.0377467	0.00581482	0.0186805	0.00679209	0.0229542	0	Lung CD4+ T cells	control	LUNG
393	0.000116591	0	0	0	0.00448621	0	0	Lung CD4+ T cells	control	LUNG
394	2.95268e-05	0	0	0	0.00153371	0.000152788	0	Lung CD4+ T cells	control	LUNG
395	0.0191763	0	0.000172984	0.022293	0.0383796	0	0	Lung CD4+ T cells	control	LUNG
396	0.00060246	8.7494e-06	0.00087755	0	0.0295102	0.00585032	0.00142135	Lung CD8+ T cells	control	LUNG
398	0.00419773	0	0.00541851	0	0.00793345	0.00721681	0.000267317	Lung CD4+ T cells	control	LUNG
401	0.0320733	0.0211265	0	0	0	0.246026	0	Lung CD4+ T cells	control	LUNG
403	0.0120123	0.00111006	0	0.0200291	0	0.101268	9.6384e-06	Lung CD4+ T cells	control	LUNG
404	0.00668909	0.00785888	0	0.0183005	1.29236e-06	0.131286	3.58625e-05	Lung CD4+ T cells	control	LUNG
405	0.0181716	0.164462	0	0	0	0.000433262	0	Lung CD4+ T cells	control	LUNG
406	0	0.229411	0	0	0	0	0	Lung CD4+ T cells	control	LUNG
407	2.49879e-05	0.277333	0	0.111588	0.000978716	0.653592	0.000565575	Lung CD8+ T cells	control	LUNG
408	0.00738649	0.160955	0	0.162894	0.00260268	0.287537	0.000496915	Lung CD8+ T cells	control	LUNG
411	0.00163382	0.116092	0	0.0855358	0.000401979	0.291716	0.000275918	Lung CD8+ T cells	control	LUNG
415	0.0107653	0.139186	0	0.00783372	7.60045e-05	0.0363722	6.81315e-05	Lung CD4+ T cells	control	LUNG
417	0.0388281	0.156576	0	0.00820091	1.0607e-06	0.0216455	0.00363559	Lung CD8+ T cells	control	LUNG
418	0.000419353	0.0374265	0	2.63071e-05	0	0.221754	0	Lung CD4+ T cells	control	LUNG
419	0.0230901	0.116528	0	0.027823	0.00022085	0.11728	0	Lung CD4+ T cells	control	LUNG
421	0.179001	0.186594	0	0.0440965	0.000963858	0.0730321	0.00793881	Lung CD4+ T cells	control	LUNG
423	0.0174951	0.0133408	0	0.00382843	0.000128728	0.0920385	0.00565315	Lung CD8+ T cells	control	LUNG
424	0	0.234969	0	0.00180061	0	0.0499583	0	Lung CD4+ T cells	control	LUNG
425	0.0451792	0.0534368	0	0.0141664	0.000643675	0.0453216	0.016588	Lung CD4+ T cells	control	LUNG
426	0.000234328	0.758374	0	0.00574785	0	0.409534	3.81139e-05	Lung CD4+ T cells	control	LUNG
428	0.0189201	0.00478017	0	0.0104054	3.76669e-05	0.162984	0.000226166	Lung CD8+ T cells	control	LUNG
429	0.0489229	0.100384	0	0.0116606	0.000775654	0.143145	0.00319106	Lung CD8+ T cells	control	LUNG
430	0.0388575	0.184763	0	0.207845	0.0505962	0.0756978	0.00789703	Lung CD8+ T cells	control	LUNG
431	0.114615	0.129015	0	0.0525672	0.00117499	0.258299	0.00702583	Lung CD8+ T cells	control	LUNG
435	0	0.18651	0	0	0	0	0	Lung CD4+ T cells	control	LUNG
436	0	0.153557	0	0	0	0.00160094	0	Lung CD4+ T cells	control	LUNG
438	0.0270055	0	0	0.00047845	0.000203952	0.0515253	7.85456e-06	Lung CD8+ T cells	control	LUNG
439	0.069198	5.44974e-05	0	0.00350784	0	0.0366026	0.000138302	Lung CD8+ T cells	control	LUNG
440	0.000872033	0.163888	0	0.00111423	0	0.0271802	9.88236e-05	Lung CD4+ T cells	control	LUNG
441	0.00114063	0.539812	0	0.000408667	0	0.11032	0	Lung CD4+ T cells	control	LUNG
442	0.0249109	0.112903	0	0.00429796	0.00332903	0.173845	0.000744454	Lung CD4+ T cells	control	LUNG
443	0.0666186	0.668955	0	0.00504646	0.0026621	0.255922	0.00588393	Lung CD4+ T cells	control	LUNG
444	0.012842	0.0708745	0	0.0100984	0.119016	0.190296	0.0274213	Lung CD8+ T cells	control	LUNG
445	3.69623e-06	0.0196517	0	0.012883	0.000798781	0.19909	0.00055702	Lung CD8+ T cells	control	LUNG
446	0.36324	0.211301	0	0	0	0.0121376	0	Lung CD4+ T cells	control	LUNG
448	0.0371664	0.286436	0	0.0654402	0.00261817	0.419655	0.0364905	Lung CD8+ T cells	control	LUNG
453	0.0649658	0.100658	0	0.0386451	0.0173706	0.0172993	0.00272672	Lung CD8+ T cells	control	LUNG
456	0.0245914	0.200394	0	0.000126521	0	0.0424341	5.52247e-05	Lung CD4+ T cells	control	LUNG
459	0.0474571	0.000126306	0	0.0494398	0.0243721	0.115816	0.000499505	Lung CD8+ T cells	control	LUNG
460	0.00229733	0.104111	0	0.0033449	0.017901	0.0365254	0.00465268	Lung CD8+ T cells	control	LUNG
461	0.0272161	0.267408	0	0.0165269	0.115485	0.100843	0.0316641	Lung CD8+ T cells	control	LUNG
463	0.0409813	0.147416	0	0.0231888	0.00200169	0.353972	0.00168134	Lung CD8+ T cells	control	LUNG
464	0.0337192	0.338283	0	0.00599474	0.0046794	0.0380015	0.000897313	Lung CD4+ T cells	control	LUNG
465	0.0124745	0.0313992	0	0.105582	0.0255021	0.277671	0.0204699	Lung CD8+ T cells	control	LUNG
466	0.00963973	0.00657852	0	0.0799676	0.00699268	0.0397134	0.000244416	Lung CD4+ T cells	control	LUNG
467	0.0999006	0.303154	0	0.00203816	0	0.447211	0.00209833	Lung CD4+ T cells	control	LUNG
469	0.00279406	0.190155	0	0	0.00316411	0.44841	0	Lung CD4+ T cells	control	LUNG
470	0.0276537	0.26468	0	0.0139353	0.000146379	0.0445168	0.0370962	Lung CD8+ T cells	control	LUNG
471	0.177277	0.260167	0	0.00210084	0	0.347785	0.00166737	Lung CD4+ T cells	control	LUNG
473	7.99037e-06	0.0537938	0	0.00126025	0	0.00536078	0	Lung CD4+ T cells	control	LUNG
477	0.0044833	0.358307	0	0	0	0.00510418	0	Lung CD4+ T cells	control	LUNG
478	0.175996	0.0863249	0	0.000492602	2.20502e-05	0.138706	2.8544e-05	Lung CD4+ T cells	control	LUNG
479	0.00399586	0.214633	0	0.00295058	0	0.445014	0	Lung CD8+ T cells	control	LUNG
[truncated: 16,966 more rows]

## Sheet: Fig 4e
	MFI	MFI
Cell ID	CD141	HLADR	disease	ORGAN
[truncated: 11,812 more rows]

## Sheet: Fig 4g MFI endothelial niches
CONTROL	marker	niche	disease phase	CD4+ T cells	CD8+ Tcells
[truncated: 602 more rows]

[truncated: 4 more sheets: Fig 4g MFI epithelial niches, Fig 5d, Supplementary Fig 1b, Supplementary Fig 3c]
